# Supplementary material for: UVR8-mediated inhibition of shade avoidance involves HFR1 stabilization in Arabidopsis
Source: PLoS Genet. 2020 May 11;16(5):e1008797. doi: 10.1371/journal.pgen.1008797 (PMC7241853; doi:10.1371/journal.pgen.1008797)
Supplement: S1 Table — Intersection of genes upregulated by low R:FR and repressed by UVB in wild type (Col, S1A Table), uvr8-6 (S1B Table) and hfr1-101 (S1C Table) (lists corresponding to Fig 2A). (XLSX) [file pgen.1008797.s006.xlsx]

## Sheet: Col
S1A Table: Intersection of genes upregulated by low R:FR and repressed by UVB in wild type, hfr1-101 and uvr8-6 (lists corresponding to Fig 2A).
Col_FR/WL_up_AND_Col_FR+UVB/FR_down: 241 genes
Col_FR/WL_up_AND_Col_FR+UVB/FR_NOT_down: 74 genes
Col_FR/WL_up_AND_Col_FR+UVB/FR_down: 241 genes
	Col_FR/WL			Col_FR/UVB_FR/WL
AGI	Col_FR/WL_FC	pvalue	pvalue_with_FDR	Col_FR/UVB_vs_FR/WL_FC	pvalue	pvalue_with_FDR	Name/AGI	Description
AT4G16740	216.767	1.51167e-12	2.02777e-10	11.9412	1.9223e-07	1.09727e-06	ATTPS03	terpene synthase 03
AT4G31370	116.97	1.28795e-23	6.73789e-21	-7.45767	1.7479e-11	1.70282e-10	FLA5	FASCICLIN-like arabinogalactan protein 5 precursor
AT2G46970	82.1393	1.30412e-151	2.729e-147	-2.8194	2.84036e-18	5.61259e-17	PIL1/AtbHLH124	phytochrome interacting factor 3-like 1
AT3G21320	75.0614	1.31066e-47	3.91812e-44	-9.56519	1.00284e-24	3.22356e-23	AT3G21320	BEST Arabidopsis thaliana protein match is: hydroxyproline-rich glycoprotein family protein (TAIR:AT2G25930.1); Has 63 Blast hits to 58 proteins in 21 species: Archae - 0; Bacteria - 0; Metazoa - 3; Fungi - 0; Plants - 58; Viruses - 0; Other Eukaryo /.../2 (source: NCBI BLink).
AT4G21970	61.3929	1.7136e-05	0.000611926	-61.4485	1.7214e-05	7e-05	AT4G21970	Protein of unknown function, DUF584
AT4G10240	56.1028	2.3303e-13	3.50819e-11	56.1138	2.33877e-13	2.8772e-12	BBX23	B-box zinc finger family protein
AT4G31380	52.7098	2.11478e-59	7.37566e-56	-5.12922	5.20557e-18	9.93904e-17	FLP1	FPF1-like protein 1
AT2G21910	51.6251	9.83928e-30	7.09989e-27	-13.2735	4.32952e-18	8.37334e-17	CYP96A5	cytochrome P450, family 96, subfamily A, polypeptide 5
AT5G07010	48.5029	1.10127e-35	1.2129e-32	16.049	4.04108e-22	1.09823e-20	ATST2A	sulfotransferase 2A
AT1G15050	28.84	2.70404e-26	1.66426e-23	-5.23863	1.48196e-11	1.45663e-10	IAA34	indole-3-acetic acid inducible 34
AT5G16023	28.84	3.52927e-24	1.94351e-21	-25.6254	1.62843e-23	4.83354e-22	RTFL18	ROTUNDIFOLIA like 18
AT1G62410	22.4711	3.27614e-18	8.46377e-16	6.06336	3.21103e-10	2.67705e-09	AT1G62410	MIF4G domain-containing protein
AT1G02340	20.393	1.46521e-77	7.66525e-74	2.31405	9.40512e-10	7.3906e-09	HFR1/FBI1/REP1/RSF1/AtbHLH26	basic helix-loop-helix (bHLH) DNA-binding superfamily protein
AT3G21330	20.2521	7.26181e-107	5.06535e-103	-17.9419	2.67301e-101	9.81324e-99	BHLH87/AtbHLH87	basic helix-loop-helix (bHLH) DNA-binding superfamily protein
AT1G75450	20.1122	1.5466e-46	4.04552e-43	-6.90441	1.1091e-24	3.54877e-23	CKX5	cytokinin oxidase 5
AT4G37770	19.8353	5.59155e-41	9.00068e-38	-49.5424	8.19379e-57	9.07213e-55	ACS8	1-amino-cyclopropane-1-carboxylate synthase 8
AT5G02540	19.6983	1.42014e-44	2.97178e-41	-20.9774	6.36311e-46	5.04373e-44	T22P11_130	NAD(P)-binding Rossmann-fold superfamily protein
AT1G06080	18.2522	1.81372e-31	1.58141e-28	-23.1659	2.80572e-35	1.54914e-33	ADS1	delta 9 desaturase 1
AT2G23170	15.0324	9.30498e-20	2.82197e-17	-11.2887	1.06195e-16	1.80817e-15	GH3.3	Auxin-responsive GH3 family protein
AT1G52830	13.6422	6.75694e-17	1.47287e-14	-6.74029	3.90897e-11	3.64361e-10	IAA6/SHY1	indole-3-acetic acid 6
AT1G67265	12.996	1.05709e-11	1.26705e-09	-28.407	1.49073e-14	2.08383e-13	DVL3	ROTUNDIFOLIA like 21
AT4G13790	11.7942	0.00090582	0.0163689	-6.84295	0.00409804	0.0100135	SAUR25	SAUR-like auxin-responsive protein family
AT3G15540	11.5514	1.95718e-41	3.413e-38	-6.9071	1.32596e-28	5.12886e-27	IAA19/MSG2	indole-3-acetic acid inducible 19
AT5G18050	11.0809	1.59116e-31	1.44768e-28	-5.49242	7.32946e-19	1.52008e-17	SAUR22	SAUR-like auxin-responsive protein family
AT2G18010	11.0043	1.33128e-22	5.92733e-20	-10.3096	9.81532e-22	2.57388e-20	SAUR10	SAUR-like auxin-responsive protein family
AT1G29490	10.8528	2.55675e-18	6.68782e-16	-8.4382	4.26099e-16	6.83261e-15	SAUR68	SAUR-like auxin-responsive protein family
AT4G32280	10.8528	1.57656e-41	2.9992e-38	-17.8288	6.22743e-55	6.26516e-53	IAA29	indole-3-acetic acid inducible 29
AT1G31880	10.0561	9.35781e-36	1.0879e-32	-6.4165	4.97872e-26	1.71075e-24	NLM9	DZC (Disease resistance/zinc finger/chromosome condensation-like region) domain containing protein
AT4G16780	9.44794	1.55111e-122	1.62293e-118	-2.61592	1.42037e-29	5.79391e-28	ATHB-2	homeobox protein 2
AT2G47780	9.25351	4.17323e-13	6.02269e-11	-27.1954	2.13113e-22	5.93823e-21	AT2G47780	Rubber elongation factor protein (REF)
AT5G18060	8.69388	2.07535e-28	1.40093e-25	-4.63914	4.03912e-17	7.13873e-16	SAUR23	SAUR-like auxin-responsive protein family
AT5G02244	8.63383	0.00269758	0.0370221	-6.15692	0.00743447	0.0169803	AT5G02244	Pseudogene of AT3G57870; AHUS5 (SUMO CONJUGATION ENZYME 1); ubiquitin-protein ligase
AT3G23635	8.51496	2.88526e-09	2.52623e-07	-8.50986	2.94102e-09	2.15565e-08	RTFL13	ROTUNDIFOLIA like 13
AT5G22500	8.39773	3.66693e-13	5.44214e-11	-20.3183	4.2347e-22	1.14638e-20	FAR1	fatty acid reductase 1
AT3G60650	8.11168	3.09108e-12	3.94414e-10	-8.17759	3.12519e-12	3.35545e-11	T4C21_60	unknown protein; Has 10 Blast hits to 10 proteins in 5 species: Archae - 0; Bacteria - 0; Metazoa - 0; Fungi - 0; Plants - 10; Viruses - 0; Other Eukaryotes - 0 (source: NCBI BLink).
AT4G14130	8.11168	6.22742e-30	4.6541e-27	-23.0288	7.37642e-56	7.83548e-54	XTH15/XTR7	xyloglucan endotransglucosylase/hydrolase 15
AT4G28720	8	2.17804e-36	2.68104e-33	-5.33849	7.62662e-26	2.58662e-24	YUC8	Flavin-binding monooxygenase family protein
AT3G51410	7.3615	4.72281e-10	4.59672e-08	-18.3588	1.64678e-14	2.28968e-13	F26O13.50	Arabidopsis protein of unknown function (DUF241)
AT5G44260	7.11074	1.14779e-15	2.18352e-13	-33.6426	2.8239e-35	1.55508e-33	AT5G44260	Zinc finger C-x8-C-x5-C-x3-H type family protein
AT5G50335	7.11074	4.12381e-13	5.99269e-11	-14.5373	2.98455e-20	7.10521e-19	AT5G50335/MXI22.20	unknown protein; Has 30201 Blast hits to 17322 proteins in 780 species: Archae - 12; Bacteria - 1396; Metazoa - 17338; Fungi - 3422; Plants - 5037; Viruses - 0; Other Eukaryotes - 2996 (source: NCBI BLink).
AT5G25190	6.9644	5.85224e-31	4.89856e-28	-19.4404	2.09238e-57	2.39263e-55	ERF003	Integrase-type DNA-binding superfamily protein
AT5G57760	6.9644	4.48975e-09	3.7884e-07	-3.77272	3.1909e-05	0.000123015	AT5G57760	unknown protein; Has 5 Blast hits to 5 proteins in 2 species: Archae - 0; Bacteria - 0; Metazoa - 0; Fungi - 0; Plants - 5; Viruses - 0; Other Eukaryotes - 0 (source: NCBI BLink).
AT1G09350	6.86852	5.57631e-10	5.35274e-08	-5.52635	2.30895e-08	1.5085e-07	AtGolS3	galactinol synthase 3
AT1G10550	6.82108	6.03582e-23	2.87058e-20	-6.45437	5.67507e-22	1.52447e-20	XTH33	xyloglucan:xyloglucosyl transferase 33
AT5G02760	6.82108	1.84401e-20	6.22384e-18	-9.23243	5.82541e-26	1.99513e-24	APD7	Protein phosphatase 2C family protein
AT2G46990	6.58873	0.000238912	0.00563638	3.48164	0.0062059	0.0144406	IAA20	indole-3-acetic acid inducible 20
AT4G36110	6.58873	1.09527e-15	2.10272e-13	4.38889	5.46968e-11	5.02452e-10	SAUR9	SAUR-like auxin-responsive protein family
AT5G63650	6.49802	1.75419e-35	1.83541e-32	-21.5589	1.25054e-72	2.25593e-70	SNRK2-5	SNF1-related protein kinase 2.5
AT1G15580	6.32033	3.93885e-13	5.76395e-11	-4.1255	5.89552e-09	4.15806e-08	IAA5	indole-3-acetic acid inducible 5
AT3G29370	6.32033	4.37394e-12	5.5138e-10	-21.4524	1.57336e-21	4.06471e-20	P1R3/MUO10_8	unknown protein; BEST Arabidopsis thaliana protein match is: unknown protein (TAIR:AT5G39240.1); Has 16 Blast hits to 16 proteins in 5 species: Archae - 0; Bacteria - 0; Metazoa - 0; Fungi - 0; Plants - 16; Viruses - 0; Other Eukaryotes - 0 (source: /.../BLink).
AT2G22810	6.23332	9.42074e-17	2.03235e-14	-3.71276	5.29869e-10	4.30603e-09	ACS4	1-aminocyclopropane-1-carboxylate synthase 4
AT1G04180	6.1475	5.77614e-13	8.167e-11	-6.80674	4.84168e-14	6.44101e-13	YUC9	YUCCA 9
AT5G04380	5.93809	0.00137269	0.0222846	-11.0472	9.5775e-05	0.000335337	AT5G04380	S-adenosyl-L-methionine-dependent methyltransferases superfamily protein
AT5G62280	5.81589	3.60554e-14	6.08464e-12	-7.7854	5.05301e-18	9.66538e-17	AT5G62280	Protein of unknown function (DUF1442)
AT1G06340	5.77572	0.00153113	0.0241087	4.68431	0.00387496	0.00952512	T2D23.4	Plant Tudor-like protein
AT2G42870	5.65685	3.79884e-15	6.73682e-13	-19.6231	1.61338e-30	6.94683e-29	PAR1/HLH1	phy rapidly regulated 1
AT5G18010	5.65685	1.80376e-17	4.33856e-15	-6.26298	5.35922e-19	1.13051e-17	SAUR19	SAUR-like auxin-responsive protein family
AT5G52900	5.38893	8.0079e-40	1.19695e-36	-5.02261	4.11083e-37	2.4508e-35	MAKR6	unknown protein; Has 30201 Blast hits to 17322 proteins in 780 species: Archae - 12; Bacteria - 1396; Metazoa - 17338; Fungi - 3422; Plants - 5037; Viruses - 0; Other Eukaryotes - 2996 (source: NCBI BLink).
AT1G80130	5.31474	8.95183e-14	1.42997e-11	2.64078	5.13313e-06	2.29276e-05	F18B13.21	Tetratricopeptide repeat (TPR)-like superfamily protein
AT5G02580	5.20537	4.89052e-16	9.74657e-14	-7.16233	8.96634e-21	2.21261e-19	T22P11_170	Plant protein 1589 of unknown function
AT3G28857	5.16941	2.24208e-07	1.33289e-05	-13.4564	1.96887e-11	1.90215e-10	PRE5	basic helix-loop-helix (bHLH) DNA-binding family protein
AT4G35720	5.16941	3.65467e-14	6.11821e-12	-19.5527	6.65566e-33	3.24653e-31	F8D20.230	Arabidopsis protein of unknown function (DUF241)
AT3G62100	5.06303	1.37867e-07	8.61197e-06	5.05431	1.4981e-07	8.67922e-07	IAA30	indole-3-acetic acid inducible 30
AT3G50800	5.02805	4.07029e-20	1.29053e-17	-5.1246	2.02028e-20	4.87054e-19	F18B3.80	unknown protein; FUNCTIONS IN: molecular_function unknown; INVOLVED IN: N-terminal protein myristoylation; LOCATED IN: cellular_component unknown; BEST Arabidopsis thaliana protein match is: unknown protein (TAIR:AT5G66580.1); Has 249 Blast hits to /.../oteins in 14 species: Archae - 0; Bacteria - 0; Metazoa - 0; Fungi - 0; Plants - 249; Viruses - 0; Other Eukaryotes - 0 (source: NCBI BLink).
AT5G66580	4.99332	8.975e-28	5.86909e-25	-3.61523	3.50168e-19	7.56985e-18	AT5G66580	unknown protein; FUNCTIONS IN: molecular_function unknown; INVOLVED IN: N-terminal protein myristoylation; LOCATED IN: cellular_component unknown; BEST Arabidopsis thaliana protein match is: unknown protein (TAIR:AT3G50800.1); Has 1807 Blast hits to /.../proteins in 277 species: Archae - 0; Bacteria - 0; Metazoa - 736; Fungi - 347; Plants - 385; Viruses - 0; Other Eukaryotes - 339 (source: NCBI B…
AT5G18030	4.95883	9.27833e-19	2.52154e-16	-2.45677	2.05474e-07	1.16841e-06	SAUR-like	SAUR-like auxin-responsive protein family
AT4G30290	4.89056	1.10658e-12	1.51349e-10	-10.649	7.92794e-24	2.43255e-22	XTH19	xyloglucan endotransglucosylase/hydrolase 19
AT4G16515	4.82323	2.10482e-22	8.8091e-20	-5.45018	3.15471e-25	1.0462e-23	RGF6	Encodes a root meristem growth factor (RGF). Belongs to a family of functionally redundant homologous peptides that are secreted, tyrosine-sulfated, and expressed mainly in the stem cell area and the innermost layer of central columella cells. RGFs /.../equired for maintenance of the root stem cell niche and transit amplifying cell proliferation. Members of this family include: At5g60810 (RGF1), …
AT5G03890	4.78991	1.82445e-13	2.80724e-11	-7.57043	1.31913e-18	2.66707e-17	F8F6_100	unknown protein; INVOLVED IN: N-terminal protein myristoylation; LOCATED IN: cellular_component unknown; BEST Arabidopsis thaliana protein match is: unknown protein (TAIR:AT3G10120.1); Has 1807 Blast hits to 1807 proteins in 277 species: Archae - 0; /.../ria - 0; Metazoa - 736; Fungi - 347; Plants - 385; Viruses - 0; Other Eukaryotes - 339 (source: NCBI BLink).
AT3G03830	4.62675	4.87996e-06	0.000202615	-6.27832	1.28117e-07	7.50132e-07	SAUR28	SAUR-like auxin-responsive protein family
AT5G18080	4.62675	1.00827e-21	4.05752e-19	-2.48215	2.17463e-09	1.62291e-08	SAUR24	SAUR-like auxin-responsive protein family
AT4G27260	4.59479	9.31722e-21	3.36159e-18	-9.42088	6.69264e-39	4.29602e-37	GH3.5/GH3a/WES1	Auxin-responsive GH3 family protein
AT5G52310	4.59479	5.78765e-08	3.80856e-06	-4.4318	1.07031e-07	6.33949e-07	COR78	low-temperature-responsive protein 78 (LTI78) / desiccation-responsive protein 29A (RD29A)
AT1G21980	4.50023	2.8313e-64	1.18495e-60	-4.10964	8.32486e-58	9.78685e-56	ATPIP5K1	phosphatidylinositol-4-phosphate 5-kinase 1
AT2G18969	4.40762	1.02862e-15	1.99305e-13	2.09342	2.11503e-05	8.44963e-05	AT2G18969	BEST Arabidopsis thaliana protein match is: sequence-specific DNA binding transcription factors;transcription regulators (TAIR:AT4G30180.1); Has 30201 Blast hits to 17322 proteins in 780 species: Archae - 12; Bacteria - 1396; Metazoa - 17338; Fungi /.../; Plants - 5037; Viruses - 0; Other Eukaryotes - 2996 (source: NCBI BLink).
AT2G20835	4.31691	5.73597e-12	7.06064e-10	-2.58709	2.66806e-06	1.25268e-05	AT2G20835/F5H14.1	unknown protein; BEST Arabidopsis thaliana protein match is: unknown protein (TAIR:AT3G15534.1); Has 66 Blast hits to 66 proteins in 12 species: Archae - 0; Bacteria - 0; Metazoa - 0; Fungi - 0; Plants - 66; Viruses - 0; Other Eukaryotes - 0 (source /.../ BLink).
AT1G77200	4.22807	1.20881e-16	2.55512e-14	-10.1474	7.92157e-32	3.61148e-30	ERF037	Integrase-type DNA-binding superfamily protein
AT4G24275	4.22807	1.8924e-21	7.33339e-19	-6.90045	5.17241e-34	2.6992e-32	AT4G24275	Identified as a screen for stress-responsive genes.
AT4G13260	4.19887	1.41625e-16	2.9343e-14	-3.37506	6.4448e-13	7.52589e-12	YUC2	Flavin-binding monooxygenase family protein
AT4G38400	4.14106	1.26631e-19	3.68039e-17	-2.7255	3.48851e-11	3.26917e-10	ATEXLA2	expansin-like A2
AT1G29395	4.11246	1.36443e-07	8.54853e-06	-7.64788	2.58689e-13	3.16568e-12	COR414-TM1	COLD REGULATED 314 INNER MEMBRANE 1
AT5G07000	4.11246	9.59831e-23	4.46343e-20	-2.43415	2.15019e-10	1.84254e-09	ATST2B	sulfotransferase 2B
AT4G10020	4.08405	0.00286719	0.038659	-10.0007	3.12758e-05	0.00012079	AtHSD5	hydroxysteroid dehydrogenase 5
AT5G66080	4.05584	1.84293e-23	9.1822e-21	-3.33275	2.72456e-18	5.39396e-17	APD9	Protein phosphatase 2C family protein
AT5G18020	4.02782	3.00717e-17	6.91518e-15	-2.30492	1.50173e-07	8.69299e-07	SAUR20	SAUR-like auxin-responsive protein family
AT4G14140	4	4.56389e-07	2.47419e-05	-12.6121	1.82631e-16	3.02941e-15	MET2	DNA methyltransferase 2
AT1G09570	3.97237	4.38348e-46	1.01921e-42	-6.36349	3.61138e-77	7.1973e-75	PHYA	phytochrome A
AT4G25260	3.94493	1.12067e-34	1.11672e-31	-4.99423	2.61341e-45	2.02549e-43	RIP	Plant invertase/pectin methylesterase inhibitor superfamily protein
AT3G53232	3.91768	0.000225631	0.00540843	-147.65	2.70421e-12	2.93508e-11	RTFL1	ROTUNDIFOLIA like 1
AT5G12050	3.91768	1.59476e-15	2.98521e-13	-5.96296	3.31908e-24	1.03975e-22	F14F18_220	unknown protein; BEST Arabidopsis thaliana protein match is: unknown protein (TAIR:AT3G13980.1); Has 1807 Blast hits to 1807 proteins in 277 species: Archae - 0; Bacteria - 0; Metazoa - 736; Fungi - 347; Plants - 385; Viruses - 0; Other Eukaryotes - /.../source: NCBI BLink).
AT5G47370	3.89062	9.84115e-34	9.36072e-31	-7.29362	6.09999e-64	8.45354e-62	HAT2	Homeobox-leucine zipper protein 4 (HB-4) / HD-ZIP protein
AT3G23030	3.78423	2.70091e-24	1.56998e-21	2.18338	9.36054e-10	7.36109e-09	IAA2	indole-3-acetic acid inducible 2
AT5G09970	3.75809	1.21278e-07	7.66724e-06	-54.0501	8.46464e-30	3.51451e-28	CYP78A7	cytochrome P450, family 78, subfamily A, polypeptide 7
AT3G48260	3.70635	1.278e-13	1.99578e-11	-8.97411	5.93278e-30	2.47803e-28	WNK3	with no lysine (K) kinase 3
AT3G55840	3.70635	7.00316e-08	4.56467e-06	-3.96562	1.92111e-08	1.26738e-07	HSPRO1	Hs1pro-1 protein
AT2G42990	3.65533	2.13636e-07	1.2773e-05	-4.50564	7.38266e-09	5.15137e-08	AT2G42990	GDSL-like Lipase/Acylhydrolase superfamily protein
AT4G32460	3.65533	4.36155e-20	1.36224e-17	-6.56066	8.52776e-38	5.24858e-36	AT4G32460	Protein of unknown function, DUF642
AT3G42800	3.605	8.30336e-11	9.19344e-09	-6.17296	2.32041e-18	4.61129e-17	T21C14_20	unknown protein; BEST Arabidopsis thaliana protein match is: unknown protein (TAIR:AT1G54200.1); Has 853 Blast hits to 340 proteins in 98 species: Archae - 0; Bacteria - 94; Metazoa - 145; Fungi - 62; Plants - 95; Viruses - 0; Other Eukaryotes - 457 /.../ce: NCBI BLink).
AT1G67900	3.55537	1.29003e-26	8.18034e-24	-4.03861	1.44059e-31	6.49694e-30	AT1G67900	Phototropic-responsive NPH3 family protein
AT2G14960	3.55537	1.43357e-06	6.74132e-05	-6.89089	9.21411e-12	9.30123e-11	GH3.1	Auxin-responsive GH3 family protein
AT2G44910	3.55537	5.31629e-10	5.12667e-08	-8.58774	1.53925e-19	3.44495e-18	ATHB4	homeobox-leucine zipper protein 4
AT1G77860	3.50642	0.000397425	0.00861816	-4.94818	2.68721e-05	0.000105068	KOM	Rhomboid-related intramembrane serine protease family protein
AT3G50340	3.50642	1.60057e-20	5.49074e-18	-4.22504	5.92734e-26	2.02672e-24	F11C1_180	unknown protein; BEST Arabidopsis thaliana protein match is: unknown protein (TAIR:AT5G67020.1); Has 128 Blast hits to 128 proteins in 39 species: Archae - 0; Bacteria - 46; Metazoa - 0; Fungi - 3; Plants - 76; Viruses - 0; Other Eukaryotes - 3 (sou /.../CBI BLink).
AT5G57240	3.50642	6.62242e-09	5.41326e-07	-30.7755	2.87459e-40	1.9036e-38	ORP4C	OSBP(oxysterol binding protein)-related protein 4C
AT5G44440	3.4822	0.000353065	0.00780173	-5.83733	9.21898e-07	4.70987e-06	AT5G44440	FAD-binding Berberine family protein
AT5G14920	3.45815	1.14934e-20	4.00852e-18	-5.55423	2.97984e-36	1.7178e-34	GASA14	Gibberellin-regulated family protein
AT1G69570	3.41054	4.93057e-17	1.08607e-14	-3.85577	5.95816e-20	1.38074e-18	CDF5	Dof-type zinc finger DNA-binding family protein
AT4G14560	3.38698	3.1305e-22	1.28449e-19	-2.27105	2.03025e-11	1.95784e-10	IAA1	indole-3-acetic acid inducible
AT4G37390	3.36359	1.4223e-06	6.70339e-05	-6.63224	5.19307e-13	6.11193e-12	GH3.2/YDK1/AUR3/BRU6	Auxin-responsive GH3 family protein
AT1G01390	3.34035	1.77726e-17	4.32453e-15	3.64562	1.51316e-19	3.39019e-18	UGT72B2	UDP-Glycosyltransferase superfamily protein
AT1G05490	3.34035	7.85231e-08	5.05592e-06	2.47102	2.37698e-05	9.39211e-05	chr31	chromatin remodeling 31
AT4G22545	3.34035	2.65306e-06	0.000116634	-12.1447	1.75218e-14	2.42983e-13	AT4G22545	pseudogene of unknown protein
AT5G05965	3.34035	0.000179634	0.00449644	-15.5854	1.11876e-10	9.94952e-10	AT5G05965	unknown protein; FUNCTIONS IN: molecular_function unknown; INVOLVED IN: biological_process unknown; LOCATED IN: chloroplast; BEST Arabidopsis thaliana protein match is: unknown protein (TAIR:AT2G39855.2); Has 30201 Blast hits to 17322 proteins in 78 /.../ies: Archae - 12; Bacteria - 1396; Metazoa - 17338; Fungi - 3422; Plants - 5037; Viruses - 0; Other Eukaryotes - 2996 (source: NCBI BLink).
AT1G77870	3.29436	1.18309e-05	0.000444478	-18.0663	1.16994e-16	1.98076e-15	MUB5	membrane-anchored ubiquitin-fold protein 5 precursor
AT3G54200	3.22657	1.68202e-23	8.58487e-21	-3.11607	2.65068e-22	7.32735e-21	F24B22.160	Late embryogenesis abundant (LEA) hydroxyproline-rich glycoprotein family
AT1G26945	3.20428	1.30781e-22	5.92733e-20	-5.00181	1.97572e-38	1.25285e-36	KDR	basic helix-loop-helix (bHLH) DNA-binding superfamily protein
AT2G28400	3.20428	2.05387e-05	0.000715128	5.33058	5.51085e-09	3.90122e-08	AT2G28400	Protein of unknown function, DUF584
AT2G39980	3.20428	3.5438e-16	7.13054e-14	2.43946	2.2917e-10	1.95023e-09	AT2G39980	HXXXD-type acyl-transferase family protein
AT3G20395	3.20428	2.79945e-05	0.000940831	-5.99783	8.17262e-10	6.48295e-09	AT3G20395	RING/U-box superfamily protein
AT1G02380	3.18215	1.82081e-10	1.92436e-08	-2.45149	4.17343e-07	2.26252e-06	T6A9.7	unknown protein; BEST Arabidopsis thaliana protein match is: unknown protein (TAIR:AT4G01960.1); Has 66 Blast hits to 66 proteins in 11 species: Archae - 0; Bacteria - 0; Metazoa - 0; Fungi - 0; Plants - 66; Viruses - 0; Other Eukaryotes - 0 (source /.../ BLink).
AT4G36010	3.16017	1.28598e-08	9.75013e-07	2.17643	7.78257e-05	0.000277725	T19K4.140	Pathogenesis-related thaumatin superfamily protein
AT3G03850	3.13834	9.98804e-08	6.39173e-06	-4.04339	2.29917e-10	1.95579e-09	SAUR26	SAUR-like auxin-responsive protein family
AT3G54030	3.09513	1.80995e-25	1.08214e-22	-3.81865	5.5481e-34	2.86666e-32	F5K20_330	Protein kinase protein with tetratricopeptide repeat domain
AT5G63820	3.09513	1.28579e-06	6.12905e-05	-2.69595	1.5329e-05	6.28955e-05	AT5G63820	Protein of unknown function (DUF626)
AT1G75590	3.07375	7.28122e-06	0.000288574	-2.04406	0.00221795	0.00577417	SAUR52	SAUR-like auxin-responsive protein family
AT4G34770	3.07375	1.71976e-08	1.2807e-06	-8.49297	9.12742e-21	2.24706e-19	SAUR1	SAUR-like auxin-responsive protein family
AT3G61460	3.03143	1.7536e-37	2.29348e-34	-3.48044	3.84949e-46	3.0629e-44	BRH1	brassinosteroid-responsive RING-H2
AT4G25470	3.03143	2.31629e-06	0.00010357	-2.44241	9.00078e-05	0.000316928	CBF2	C-repeat/DRE binding factor 2
AT1G05835	2.9897	9.59053e-12	1.16007e-09	-3.77811	7.38652e-16	1.14922e-14	AT1G05835	PHD finger protein
AT1G56150	2.9897	0.000191198	0.00474054	-5.11236	1.32942e-07	7.7643e-07	SAUR71	SAUR-like auxin-responsive protein family
AT1G76610	2.9897	0.00142499	0.0228676	-6.21845	3.09009e-06	1.43664e-05	F14G6.21	Protein of unknown function, DUF617
AT1G21830	2.96905	4.51559e-20	1.38961e-17	-2.39244	9.6473e-14	1.24157e-12	AT1G21820	unknown protein; CONTAINS InterPro DOMAIN/s: Protein of unknown function DUF740 (InterPro:IPR008004); BEST Arabidopsis thaliana protein match is: unknown protein (TAIR:AT1G44608.1); Has 49 Blast hits to 49 proteins in 12 species: Archae - 0; Bacteri /.../ Metazoa - 0; Fungi - 0; Plants - 49; Viruses - 0; Other Eukaryotes - 0 (source: NCBI BLink).
AT1G64640	2.94854	9.47839e-21	3.36178e-18	-7.11785	6.04365e-56	6.45252e-54	ENODL8	early nodulin-like protein 8
AT3G50350	2.94854	2.19815e-12	2.8749e-10	2.04662	2.00174e-06	9.63396e-06	F11C1_190	Protein of unknown function (DUF1685)
AT4G23060	2.92817	4.13038e-14	6.85972e-12	-4.88133	1.58727e-26	5.57301e-25	IQD22	IQ-domain 22
AT2G41850	2.86791	0.00231265	0.0330563	2.51225	0.0071379	0.0163798	PGAZAT	polygalacturonase abscission zone A. thaliana
AT1G02660	2.8481	1.59774e-15	2.98521e-13	-6.07789	9.91568e-38	6.06712e-36	T14P4.6	alpha/beta-Hydrolases superfamily protein
AT5G08760	2.8481	0.000984627	0.0174317	4.16757	1.05072e-05	4.45045e-05	AT5G08760	unknown protein; FUNCTIONS IN: molecular_function unknown; INVOLVED IN: biological_process unknown; LOCATED IN: endomembrane system; Has 3 Blast hits to 3 proteins in 2 species: Archae - 0; Bacteria - 0; Metazoa - 0; Fungi - 0; Plants - 3; Viruses - /.../her Eukaryotes - 0 (source: NCBI BLink).
AT1G10070	2.80889	4.60542e-05	0.00145579	-8.05577	4.25105e-12	4.47923e-11	ATBCAT-2	branched-chain amino acid transaminase 2
AT4G16770	2.80889	9.09665e-21	3.33959e-18	-2.88778	1.00645e-21	2.63261e-20	AT4G16770	2-oxoglutarate (2OG) and Fe(II)-dependent oxygenase superfamily protein
AT1G06350	2.78949	4.39976e-10	4.34289e-08	-10.0259	4.18425e-34	2.19448e-32	ADS4	Fatty acid desaturase family protein
AT2G31980	2.78949	3.94971e-07	2.17504e-05	-4.99455	7.34759e-14	9.57382e-13	AtCYS2	PHYTOCYSTATIN 2
AT1G73120	2.77022	1.66941e-09	1.50757e-07	-2.63287	9.50703e-09	6.52062e-08	T18K17.22	unknown protein; FUNCTIONS IN: molecular_function unknown; INVOLVED IN: response to oxidative stress; EXPRESSED IN: root, cultured cell; Has 36 Blast hits to 36 proteins in 8 species: Archae - 0; Bacteria - 0; Metazoa - 0; Fungi - 0; Plants - 36; Vi /.../- 0; Other Eukaryotes - 0 (source: NCBI BLink).
AT5G15160	2.77022	9.1857e-07	4.5658e-05	-7.33657	2.11813e-17	3.84757e-16	BNQ2/AtbHLH134	BANQUO 2
AT5G49630	2.77022	2.96096e-10	3.00782e-08	-2.52934	6.98147e-09	4.88283e-08	AAP6	amino acid permease 6
AT1G10560	2.75108	3.85118e-07	2.12898e-05	-4.31707	1.02692e-11	1.03066e-10	PUB18	plant U-box 18
AT1G52190	2.75108	1.77327e-16	3.63798e-14	-5.97158	1.11293e-43	8.17164e-42	AT1G52190	Major facilitator superfamily protein
AT2G14900	2.73208	1.05935e-14	1.86285e-12	-3.10093	5.4265e-18	1.03326e-16	GASA7	Gibberellin-regulated family protein
AT2G42800	2.73208	3.99629e-07	2.19492e-05	-4.46894	1.28522e-12	1.44672e-11	AtRLP29	receptor like protein 29
AT5G46240	2.73208	1.65571e-22	7.07088e-20	-2.48442	4.62154e-19	9.88859e-18	KAT1	potassium channel in Arabidopsis thaliana 1
AT2G19660	2.69447	2.29004e-07	1.3499e-05	-8.26061	5.29598e-21	1.32564e-19	AT2G19660	Cysteine/Histidine-rich C1 domain family protein
AT3G03840	2.69447	5.91434e-06	0.000241254	-6.38569	1.43572e-14	2.01098e-13	SAUR27	SAUR-like auxin-responsive protein family
AT5G48900	2.69447	9.45681e-20	2.82705e-17	-3.27177	8.78116e-27	3.11449e-25	AT5G48900	Pectin lyase-like superfamily protein
AT1G13260	2.67586	1.49354e-12	2.01637e-10	-2.5904	7.65372e-12	7.78618e-11	RAV1	related to ABI3/VP1 1
AT3G16800	2.67586	1.24366e-28	8.67496e-26	-2.88254	2.08356e-32	9.79787e-31	AT3G16800	Protein phosphatase 2C family protein
AT5G52910	2.67586	5.20253e-08	3.48936e-06	-3.02988	1.3017e-09	1.00218e-08	ATIM	timeless family protein
AT1G29440	2.62079	6.67291e-11	7.42751e-09	-2.40561	2.39269e-09	1.77551e-08	SAUR63	SAUR-like auxin-responsive protein family
AT2G22830	2.62079	1.05176e-16	2.24582e-14	-4.8544	3.13591e-37	1.88029e-35	SQE2	squalene epoxidase 2
AT3G58850	2.62079	3.10852e-07	1.77245e-05	-3.11906	2.7957e-09	2.05996e-08	PAR2/HLH2	phy rapidly regulated 2
AT3G10720	2.60268	3.05758e-09	2.66595e-07	-4.18208	4.21425e-18	8.16549e-17	PME25	Plant invertase/pectin methylesterase inhibitor superfamily
AT5G62170	2.60268	1.08641e-11	1.29155e-09	-4.23238	9.28441e-22	2.44384e-20	AT5G62170/MTG10_190	unknown protein; BEST Arabidopsis thaliana protein match is: unknown protein (TAIR:AT5G51850.1); Has 381 Blast hits to 359 proteins in 81 species: Archae - 0; Bacteria - 16; Metazoa - 101; Fungi - 21; Plants - 99; Viruses - 3; Other Eukaryotes - 141 /.../ce: NCBI BLink).
AT1G11545	2.58471	6.7158e-18	1.71384e-15	-4.69887	8.74135e-42	6.03701e-40	XTH8	xyloglucan endotransglucosylase/hydrolase 8
AT5G15150	2.56685	8.87837e-09	7.06421e-07	-4.97278	4.8945e-20	1.13929e-18	ATHB-3	homeobox 3
AT1G10060	2.54912	1.12553e-10	1.22035e-08	-2.7024	8.337e-12	8.45252e-11	ATBCAT-1	branched-chain amino acid transaminase 1
AT5G28300	2.53151	4.42565e-24	2.37464e-21	-4.93391	6.63051e-61	8.35844e-59	AT5G28300	Duplicated homeodomain-like superfamily protein
AT2G21200	2.51403	0.000153462	0.00396952	-3.0744	7.92398e-06	3.4168e-05	SAUR7	SAUR-like auxin-responsive protein family
AT2G34930	2.51403	3.1631e-08	2.23618e-06	2.33948	2.94333e-07	1.63029e-06	AT2G34930	disease resistance family protein / LRR family protein
AT3G03820	2.51403	5.29277e-07	2.79688e-05	-4.98236	2.91999e-16	4.75886e-15	SAUR29	SAUR-like auxin-responsive protein family
AT5G67060	2.51403	7.3758e-05	0.00216171	-7.71539	5.0461e-14	6.69593e-13	HEC1/AtbHLH88	basic helix-loop-helix (bHLH) DNA-binding superfamily protein
AT1G64660	2.49666	2.28773e-21	8.70418e-19	-3.04177	5.30062e-30	2.22286e-28	ATMGL	methionine gamma-lyase
AT2G14890	2.49666	1.7555e-15	3.25093e-13	-4.38211	5.65134e-36	3.20488e-34	AGP9	arabinogalactan protein 9
AT4G25420	2.47942	0.000251791	0.00591356	-8.91412	5.13588e-14	6.81074e-13	GA20OX1	2-oxoglutarate (2OG) and Fe(II)-dependent oxygenase superfamily protein
AT1G23052	2.46229	8.18054e-06	0.000320573	-8.00766	4.22666e-19	9.09015e-18	AT1G23052	0
AT1G29460	2.46229	3.38162e-06	0.000145905	-3.4033	8.44407e-10	6.68814e-09	SAUR65	SAUR-like auxin-responsive protein family
AT1G78970	2.46229	2.42511e-07	1.41754e-05	3.0358	2.7301e-10	2.29623e-09	LUP1	lupeol synthase 1
AT3G43960	2.44528	2.36663e-17	5.50269e-15	-2.60553	2.1752e-19	4.81164e-18	AT3G43960	Cysteine proteinases superfamily protein
AT5G12940	2.44528	2.81009e-15	5.11339e-13	-2.93211	5.35445e-21	1.33868e-19	T24H18_110	Leucine-rich repeat (LRR) family protein
AT5G15580	2.44528	1.05961e-11	1.26705e-09	-4.50224	7.92396e-28	3.00393e-26	LNG1	longifolia1
AT5G15581	2.44528	0.000512739	0.0104986	-6.01555	8.03866e-09	5.58675e-08	AT5G15581	unknown protein; FUNCTIONS IN: molecular_function unknown; INVOLVED IN: biological_process unknown; LOCATED IN: cellular_component unknown; EXPRESSED IN: leaf apex; Has 30201 Blast hits to 17322 proteins in 780 species: Archae - 12; Bacteria - 1396; /.../oa - 17338; Fungi - 3422; Plants - 5037; Viruses - 0; Other Eukaryotes - 2996 (source: NCBI BLink).
AT1G29450	2.42839	1.94977e-06	8.88907e-05	-3.16724	1.47339e-09	1.12444e-08	SAUR64	SAUR-like auxin-responsive protein family
AT1G29465	2.42839	4.61104e-07	2.4933e-05	-2.40659	5.76365e-07	3.0511e-06	AT1G29465	unknown protein; FUNCTIONS IN: molecular_function unknown; INVOLVED IN: biological_process unknown; LOCATED IN: endomembrane system; Has 30201 Blast hits to 17322 proteins in 780 species: Archae - 12; Bacteria - 1396; Metazoa - 17338; Fungi - 3422; /.../ - 5037; Viruses - 0; Other Eukaryotes - 2996 (source: NCBI BLink).
AT5G06870	2.42839	2.27643e-09	2.0185e-07	-8.87496	4.04294e-41	2.72911e-39	PGIP2	polygalacturonase inhibiting protein 2
AT3G62570	2.41162	2.60551e-06	0.000114785	-4.15436	2.20831e-12	2.41942e-11	AT3G62570	Tetratricopeptide repeat (TPR)-like superfamily protein
AT1G29420	2.37841	0.00303628	0.04029	-4.08254	9.62948e-06	4.09816e-05	SAUR61	SAUR-like auxin-responsive protein family
AT2G26440	2.37841	0.00258004	0.0359454	2.93591	0.000216672	0.000706574	PME12	Plant invertase/pectin methylesterase inhibitor superfamily
AT3G13980	2.37841	2.7971e-12	3.59093e-10	-4.34252	2.33875e-29	9.46627e-28	AT3G13980	unknown protein; BEST Arabidopsis thaliana protein match is: unknown protein (TAIR:AT1G54200.1); Has 1485 Blast hits to 418 proteins in 98 species: Archae - 0; Bacteria - 6; Metazoa - 246; Fungi - 61; Plants - 107; Viruses - 6; Other Eukaryotes - 10 /.../urce: NCBI BLink).
AT3G25717	2.37841	6.64822e-09	5.41326e-07	-2.94686	9.70072e-13	1.10625e-11	RTFL16	ROTUNDIFOLIA like 16
AT4G38825	2.36199	2.75698e-06	0.000120696	-6.31973	8.60781e-19	1.7729e-17	SAUR13	SAUR-like auxin-responsive protein family
AT2G35880	2.34567	1.0133e-18	2.7185e-16	-3.54194	1.03582e-37	6.31939e-36	AT2G35880	TPX2 (targeting protein for Xklp2) protein family
AT3G12710	2.34567	2.60158e-08	1.86441e-06	-6.0761	3.55187e-28	1.35385e-26	AT3G12710	DNA glycosylase superfamily protein
AT1G11000	2.32947	2.00652e-17	4.77142e-15	-3.38946	6.75039e-32	3.09778e-30	MLO4	Seven transmembrane MLO family protein
AT2G12462	2.32947	3.90427e-11	4.48905e-09	-4.02627	1.13003e-25	3.80177e-24	AT2G12462	BEST Arabidopsis thaliana protein match is: Sterile alpha motif (SAM) domain-containing protein (TAIR:AT1G15760.1); Has 35333 Blast hits to 34131 proteins in 2444 species: Archae - 798; Bacteria - 22429; Metazoa - 974; Fungi - 991; Plants - 531; Vir /.../ 0; Other Eukaryotes - 9610 (source: NCBI BLink).
AT1G14920	2.2974	1.42045e-17	3.49697e-15	-4.8793	3.09785e-54	3.08694e-52	GAI	GRAS family transcription factor family protein
AT5G27220	2.2974	0.000575978	0.0115671	-2.71715	4.78325e-05	0.00017874	A_TM021B04.7	Frigida-like protein
AT5G57660	2.2974	7.9857e-19	2.1988e-16	-2.50035	2.09354e-22	5.84126e-21	COL5/BBX6	CONSTANS-like 5
AT5G60840	2.2974	3.6084e-20	1.16168e-17	-2.44021	9.83114e-23	2.799e-21	AT5G60840/MAE1_90	unknown protein; Has 361 Blast hits to 333 proteins in 92 species: Archae - 2; Bacteria - 55; Metazoa - 145; Fungi - 36; Plants - 42; Viruses - 19; Other Eukaryotes - 62 (source: NCBI BLink).
AT5G60860	2.2974	6.80925e-13	9.56311e-11	-2.09632	1.27973e-10	1.12804e-09	AtRABA1f	RAB GTPase homolog A1F
AT1G21050	2.26577	2.67559e-14	4.5893e-12	-3.50319	9.72912e-30	4.00771e-28	T22I11.13	Protein of unknown function, DUF617
AT3G55240	2.26577	2.2593e-08	1.64732e-06	-17.1548	1.76972e-62	2.34387e-60	T26I12.120	Plant protein 1589 of unknown function
AT5G53980	2.26577	0.000109073	0.00299143	-2.13456	0.000314189	0.000989425	ATHB52	homeobox protein 52
AT5G65390	2.26577	9.23671e-06	0.00035924	-3.72947	4.16194e-12	4.38976e-11	AGP7	arabinogalactan protein 7
AT1G62440	2.25012	0.00161276	0.024999	-3.47896	1.90231e-06	9.19761e-06	LRX2	leucine-rich repeat/extensin 2
AT1G18710	2.23457	0.000147925	0.0038597	-3.69898	3.13841e-09	2.2939e-08	AtMYB47	myb domain protein 47
AT3G28180	2.20381	1.37817e-17	3.43329e-15	-5.19331	1.34747e-64	1.90522e-62	ATCSLC04	Cellulose-synthase-like C4
AT4G18970	2.20381	7.10669e-14	1.14396e-11	-3.46224	1.62853e-30	6.99767e-29	AT4G18970	GDSL-like Lipase/Acylhydrolase superfamily protein
AT5G55250	2.20381	7.59289e-05	0.00220679	-2.68455	1.66072e-06	8.09696e-06	IAMT1	IAA carboxylmethyltransferase 1
AT3G50890	2.18859	1.836e-06	8.42546e-05	-5.68959	7.09115e-21	1.75817e-19	AtHB28	homeobox protein 28
AT4G08950	2.18859	5.44801e-09	4.51651e-07	2.60327	1.70479e-12	1.89757e-11	EXO	Phosphate-responsive 1 family protein
AT1G23060	2.17347	0.00284309	0.0383587	-5.22355	8.14211e-09	5.65301e-08	T26J12.16	BEST Arabidopsis thaliana protein match is: TPX2 (targeting protein for Xklp2) protein family (TAIR:AT1G70950.1); Has 35333 Blast hits to 34131 proteins in 2444 species: Archae - 798; Bacteria - 22429; Metazoa - 974; Fungi - 991; Plants - 531; Virus /.../; Other Eukaryotes - 9610 (source: NCBI BLink).
AT3G54510	2.17347	7.88681e-05	0.00227327	-3.0389	5.49666e-08	3.40708e-07	T14E10_80	Early-responsive to dehydration stress protein (ERD4)
AT5G02200	2.17347	0.00358035	0.0452067	-6.15967	5.85792e-10	4.72381e-09	FHL	far-red-elongated hypocotyl1-like
AT1G11120	2.15846	2.38839e-05	0.000812673	2.38751	2.61008e-06	1.22738e-05	AT1G11120	unknown protein; BEST Arabidopsis thaliana protein match is: unknown protein (TAIR:AT1G09812.1); Has 270 Blast hits to 255 proteins in 62 species: Archae - 0; Bacteria - 2; Metazoa - 93; Fungi - 14; Plants - 126; Viruses - 0; Other Eukaryotes - 35 ( /.../: NCBI BLink).
AT2G40610	2.15846	0.000792431	0.0148057	-3.75633	1.55702e-08	1.03855e-07	ATEXPA8	expansin A8
AT4G11610	2.15846	0.000771302	0.0145146	-2.78392	1.12716e-05	4.73921e-05	AT4G11620	C2 calcium/lipid-binding plant phosphoribosyltransferase family protein
AT2G39220	2.14355	1.1409e-06	5.52649e-05	-2.92183	3.19879e-11	3.00844e-10	PLP6	PATATIN-like protein 6
AT3G61830	2.14355	2.35242e-17	5.50269e-15	-4.10651	4.71728e-49	4.16514e-47	ARF18	auxin response factor 18
AT5G08150	2.14355	0.00112401	0.0193909	-2.27133	0.000470304	0.00142549	SOB5	suppressor of phytochrome b 5
AT1G26218	2.12874	0.000505673	0.0103946	-2.43758	5.1204e-05	0.000190217	AT1G26218	other RNA
AT1G75300	2.12874	0.00203998	0.0298906	-2.76826	5.65941e-05	0.000208135	F22H5.16	NmrA-like negative transcriptional regulator family protein
AT3G62720	2.12874	1.86031e-12	2.46386e-10	-2.48562	5.02491e-17	8.82882e-16	ATXT1/XXT1	xylosyltransferase 1
AT5G10430	2.12874	1.54705e-05	0.000560097	-5.36882	7.17626e-20	1.65022e-18	AGP4	arabinogalactan protein 4
AT1G09575	2.11404	2.85304e-07	1.64925e-05	-3.88708	1.1813e-17	2.19342e-16	AT1G09575	Protein of unknown function (DUF607)
AT1G29500	2.11404	1.63083e-05	0.00058637	-2.73036	1.38142e-08	9.2861e-08	SAUR66	SAUR-like auxin-responsive protein family
AT2G41540	2.11404	2.25933e-13	3.42599e-11	-2.19266	1.61708e-14	2.24993e-13	GPDHC1	6-phosphogluconate dehydrogenase family protein
AT3G55760	2.11404	2.5996e-08	1.86441e-06	-2.15754	1.05572e-08	7.20076e-08	AT3G55760	unknown protein; LOCATED IN: chloroplast stroma, chloroplast; EXPRESSED IN: 16 plant structures; EXPRESSED DURING: 10 growth stages; BEST Arabidopsis thaliana protein match is: unknown protein (TAIR:AT1G42430.2); Has 176 Blast hits to 125 proteins i /.../pecies: Archae - 0; Bacteria - 3; Metazoa - 19; Fungi - 9; Plants - 81; Viruses - 0; Other Eukaryotes - 64 (source: NCBI BLink).
AT3G58620	2.11404	1.27915e-10	1.37269e-08	-4.51438	2.74794e-34	1.45211e-32	TTL4	tetratricopetide-repeat thioredoxin-like 4
AT5G01740	2.11404	4.28117e-07	2.32696e-05	-3.5602	1.12394e-16	1.90751e-15	T20L15_10	Nuclear transport factor 2 (NTF2) family protein
AT2G47440	2.09943	2.21213e-09	1.96983e-07	-3.07845	3.89145e-19	8.37782e-18	AT2G47440	Tetratricopeptide repeat (TPR)-like superfamily protein
AT5G43700	2.08493	2.10711e-12	2.77316e-10	-3.00922	2.6775e-25	8.92189e-24	IAA4/ATAUX2-11	AUX/IAA transcriptional regulator family protein
AT3G12610	2.07053	2.36819e-16	4.81133e-14	-4.46683	1.91332e-58	2.2749e-56	DRT100	Leucine-rich repeat (LRR) family protein
AT2G36220	2.05623	1.55089e-05	0.000560518	-2.05064	1.62843e-05	6.6452e-05	AT2G36220	unknown protein; BEST Arabidopsis thaliana protein match is: unknown protein (TAIR:AT3G52710.1); Has 74 Blast hits to 74 proteins in 10 species: Archae - 0; Bacteria - 0; Metazoa - 0; Fungi - 0; Plants - 74; Viruses - 0; Other Eukaryotes - 0 (source /.../ BLink).
AT3G54400	2.05623	2.50339e-07	1.45922e-05	-2.79546	2.96562e-13	3.59344e-12	T12E18_90	Eukaryotic aspartyl protease family protein
AT4G30410	2.05623	1.89334e-08	1.4e-06	-3.75663	4.31945e-22	1.16631e-20	AtbHLH159	sequence-specific DNA binding transcription factors
AT5G08130	2.05623	1.19533e-19	3.52304e-17	-2.5049	4.12615e-30	1.74785e-28	BIM1/AtbHLH46	basic helix-loop-helix (bHLH) DNA-binding superfamily protein
AT1G04430	2.04202	3.3906e-19	9.58808e-17	-2.75168	7.86851e-36	4.41438e-34	AT1G04430	S-adenosyl-L-methionine-dependent methyltransferases superfamily protein
AT5G04190	2.04202	0.00251251	0.0351685	-10.082	5.23471e-17	9.15134e-16	PKS4	phytochrome kinase substrate 4
AT5G22310	2.04202	9.64185e-07	4.74742e-05	-2.99504	4.56313e-13	5.41009e-12	AT5G22310	unknown protein; BEST Arabidopsis thaliana protein match is: unknown protein (TAIR:AT3G11590.1); Has 30201 Blast hits to 17322 proteins in 780 species: Archae - 12; Bacteria - 1396; Metazoa - 17338; Fungi - 3422; Plants - 5037; Viruses - 0; Other Eu /.../es - 2996 (source: NCBI BLink).
AT1G02670	2.01391	0.00125022	0.0209464	-3.08669	1.31608e-06	6.54164e-06	AT1G02670	P-loop containing nucleoside triphosphate hydrolases superfamily protein
AT2G34300	2.01391	4.96145e-16	9.79465e-14	-2.34929	7.23611e-23	2.07998e-21	AT2G34300	S-adenosyl-L-methionine-dependent methyltransferases superfamily protein
AT4G16670	2.01391	2.33608e-06	0.000104232	-3.45722	9.93041e-16	1.52797e-14	AT4G16670	Plant protein of unknown function (DUF828) with plant pleckstrin homology-like region
AT1G14600	2	4.63793e-05	0.00145945	-3.37026	2.38158e-11	2.27774e-10	AT1G14600	Homeodomain-like superfamily protein
Col_FR/WL_up_AND_Col_FR+UVB/FR_NOT_down: 74 genes
	Col_FR/WL			Col_FR/UVB_FR/WL
AGI	Col_FR/WL_FC	pvalue	pvalue_with_FDR	Col_FR/UVB_vs_FR/WL_FC	pvalue	pvalue_with_FDR	Name/AGI	Description
AT4G14368	53.3916	1.11635e-05	0.000422435	-1.61328	0.271927	0.368739	AT4G14368	Regulator of chromosome condensation (RCC1) family protein
AT2G28056	27.2834	0.00145497	0.023241	-1.51572	0.511116	0.606636	MIR172A	MIR172/MIR172A; miRNA
AT1G34050	10.0103	0.00145465	0.023241	-6.10504	0.00195081	0.00513556	F12G12.13	Ankyrin repeat family protein
AT4G25380	9.17396	0.00340305	0.0435816	-5.42642	0.00012562	0.000428969	SAP10	stress-associated protein 10
AT2G01200	9.10401	3.72163e-09	3.20308e-07	-1.90528	0.0435836	0.0794935	IAA32	indole-3-acetic acid inducible 32
AT5G12030	6.66287	0.00289106	0.0388807	-1.94531	0.2523	0.347116	AT-HSP17.6A	heat shock protein 17.6A
AT5G17030	6.00212	0.000100279	0.00278308	-30.4844	3.86451e-44	2.85755e-42	UGT78D3	UDP-glucosyl transferase 78D3
AT2G37030	5.75092	2.57382e-06	0.000113628	-1.04247	0.902512	0.929336	SAUR46	SAUR-like auxin-responsive protein family
AT1G02350	5.70089	1.13724e-30	9.15304e-28	-1.59107	0.000341648	0.0010642	AT1G02350	protoporphyrinogen oxidase-related
AT1G65480	5.64329	3.13124e-10	3.13513e-08	-1.68179	0.0151355	0.0317011	FT	PEBP (phosphatidylethanolamine-binding protein) family protein
AT4G25480	5.08395	2.38708e-08	1.72845e-06	-1.84038	0.0207967	0.0417972	DREB1A	dehydration response element B1A
AT2G20825	5.03136	1.14819e-06	5.54895e-05	-1.31039	0.275175	0.371988	ULT2	Developmental regulator, ULTRAPETALA
AT3G46230	4.98579	0.00282037	0.0381753	-2.42839	0.0830421	0.13736	ATHSP17.4	heat shock protein 17.4
AT1G18400	4.80273	1.26231e-21	4.984e-19	-1.24833	0.145961	0.221588	BEE1/AtbHLH44	BR enhanced expression 1
AT2G42530	4.45404	3.54321e-06	0.000151937	-1.93187	0.0338618	0.0639061	COR15B	cold regulated 15b
AT1G14930	4.33152	0.000177407	0.00445135	-2.15846	0.0369671	0.0690383	MLP2	Polyketide cyclase/dehydrase and lipid transport superfamily protein
AT5G54470	4.18474	2.25749e-20	7.49846e-18	-1.8025	8.25364e-06	3.55455e-05	BBX29	B-box type zinc finger family protein
AT3G62090	3.99338	5.66524e-21	2.11698e-18	-1.71713	9.18939e-05	0.000322755	PIL2/PIF6/AtbHLH132	phytochrome interacting factor 3-like 2
AT5G57560	3.96637	2.22514e-12	2.89213e-10	-1.68179	0.00597747	0.013965	XTH22/TCH4	Xyloglucan endotransglucosylase/hydrolase family protein
AT4G30180	3.56379	1.43919e-07	8.96327e-06	-1.81504	0.00814471	0.0183858	AtbHLH146	sequence-specific DNA binding transcription factors;transcription regulators
AT2G31860	3.53919	0.00199152	0.0294473	-4.08405	0.000157254	0.000528118	AT2G31860	pseudogene, poly (ADP-ribose) glycohydrolase, putative, contains Pfam domain, PF05028: poly (ADP-ribose) glycohydrolase (PARG); blastp match of 59% identity and 1.4e-19 P-value to EGAD
AT2G48150	3.46505	0.00242878	0.0343178	-1.13288	0.71623	0.786818	ATGPX4	glutathione peroxidase 4
AT1G02400	3.44244	4.04504e-11	4.62549e-09	-1.87905	0.000512373	0.00154184	GA2OX6	gibberellin 2-oxidase 6
AT1G51090	3.4325	4.62656e-05	0.00145806	-1.25701	0.420634	0.521704	F23H24.15	Heavy metal transport/detoxification superfamily protein
AT1G35140	3.16926	3.71183e-07	2.0713e-05	-1.93187	0.00249854	0.00641922	EXL1/PHI-1	Phosphate-responsive 1 family protein
AT5G62220	3.0713	1.74707e-30	1.35405e-27	-1.42405	0.000209951	0.000686904	ATGT18	glycosyltransferase 18
AT5G66590	2.90505	1.68125e-12	2.24089e-10	-1.25701	0.114899	0.181298	K1F13.27	CAP (Cysteine-rich secretory proteins, Antigen 5, and Pathogenesis-related 1 protein) superfamily protein
AT5G59010	2.8618	1.63487e-22	7.07088e-20	-1.28343	0.0146476	0.0308179	AT5G59010	Protein kinase protein with tetratricopeptide repeat domain
AT5G23160	2.79342	0.00296996	0.0397121	-1.93187	0.0197316	0.0399455	AT5G23160	unknown protein; BEST Arabidopsis thaliana protein match is: unknown protein (TAIR:AT5G08240.1); Has 1807 Blast hits to 1807 proteins in 277 species: Archae - 0; Bacteria - 0; Metazoa - 736; Fungi - 347; Plants - 385; Viruses - 0; Other Eukaryotes - /.../source: NCBI BLink).
AT1G04310	2.75743	1.17733e-07	7.4657e-06	-1.38511	0.0767647	0.128551	ERS2	ethylene response sensor 2
AT1G65920	2.73915	4.88888e-17	1.08607e-14	-1.6358	1.99013e-05	7.99339e-05	F12P19.9	Regulator of chromosome condensation (RCC1) family with FYVE zinc finger domain
AT5G25460	2.60267	2.82882e-24	1.59989e-21	-1.77769	6.53494e-10	5.25356e-09	AT5G25460	Protein of unknown function, DUF642
AT5G52890	2.49947	3.62115e-06	0.000154645	-1.76541	0.00315542	0.00791635	AT5G52890	AT hook motif-containing protein
AT3G23050	2.47727	3.22673e-17	7.33941e-15	-1.68179	1.0052e-06	5.10554e-06	IAA7/AXR2	indole-3-acetic acid 7
AT5G01790	2.47216	7.85125e-09	6.34344e-07	-1.26576	0.118955	0.186586	T20L15_60	unknown protein; FUNCTIONS IN: molecular_function unknown; INVOLVED IN: biological_process unknown; LOCATED IN: chloroplast; EXPRESSED IN: 19 plant structures; EXPRESSED DURING: 13 growth stages; Has 121 Blast hits to 121 proteins in 12 species: Arc /.../0; Bacteria - 0; Metazoa - 0; Fungi - 0; Plants - 121; Viruses - 0; Other Eukaryotes - 0 (source: NCBI BLink).
AT5G62210	2.48322	2.15928e-06	9.7803e-05	-38.8542	1.50206e-68	2.39939e-66	AT5G62210/MMI9_30	Embryo-specific protein 3, (ATS3)
AT1G21910	2.46133	1.84618e-07	1.1198e-05	-1.48452	0.0190708	0.0387866	DREB26	Integrase-type DNA-binding superfamily protein
AT3G59900	2.46664	1.54181e-06	7.20176e-05	-1.21419	0.254166	0.349174	ARGOS	auxin-regulated gene involved in organ size
AT5G59240	2.43593	3.82591e-05	0.00123171	-1.33793	0.127903	0.19842	RPS8B	Ribosomal protein S8e family protein
AT2G18790	2.40784	2.67485e-38	3.7316e-35	-1.03526	0.607809	0.694915	PHYB	phytochrome B
AT5G54585	2.41732	4.80055e-06	0.000200512	-1.14076	0.4721	0.57039	AT5G54585	unknown protein; Has 30201 Blast hits to 17322 proteins in 780 species: Archae - 12; Bacteria - 1396; Metazoa - 17338; Fungi - 3422; Plants - 5037; Viruses - 0; Other Eukaryotes - 2996 (source: NCBI BLink).
AT1G06000	2.39677	6.50527e-16	1.27224e-13	-11.4716	7.05294e-99	2.45983e-96	UGT89C1	UDP-Glycosyltransferase superfamily protein
AT3G45970	2.37003	1.94811e-06	8.88907e-05	-1.6245	0.00662309	0.0153127	ATEXLA1	expansin-like A1
AT5G65300	2.35399	5.8798e-05	0.00179099	-1.16473	0.444217	0.5446	AT5G65300	unknown protein; Has 30201 Blast hits to 17322 proteins in 780 species: Archae - 12; Bacteria - 1396; Metazoa - 17338; Fungi - 3422; Plants - 5037; Viruses - 0; Other Eukaryotes - 2996 (source: NCBI BLink).
AT2G25460	2.35148	0.00114686	0.0197038	-1.06437	0.790858	0.846478	AT2G25460	CONTAINS InterPro DOMAIN/s: C2 calcium-dependent membrane targeting (InterPro:IPR000008); BEST Arabidopsis thaliana protein match is: unknown protein (TAIR:AT5G04860.1); Has 108 Blast hits to 69 proteins in 11 species: Archae - 0; Bacteria - 0; Meta /.../0; Fungi - 0; Plants - 108; Viruses - 0; Other Eukaryotes - 0 (source: NCBI BLink).
AT5G13700	2.33504	0.000155242	0.00400072	-1.1487	0.506719	0.602855	ATPAO1	polyamine oxidase 1
AT5G49330	2.32922	2.12505e-08	1.56031e-06	-9.12611	1.48533e-48	1.27909e-46	MYB111	myb domain protein 111
AT5G24580	2.31953	9.92781e-07	4.84264e-05	-1.7411	0.000978762	0.00275586	AT5G24580	Heavy metal transport/detoxification superfamily protein
AT5G15970	2.29585	7.82956e-06	0.000308553	-1.51572	0.0234177	0.0463305	KIN2	stress-responsive protein (KIN2) / stress-induced protein (KIN2) / cold-responsive protein (COR6.6) / cold-regulated protein (COR6.6)
AT4G21500	2.28671	0.000324898	0.00731055	-1.69349	0.0168245	0.0347861	F18E5.120	unknown protein; FUNCTIONS IN: molecular_function unknown; INVOLVED IN: biological_process unknown; LOCATED IN: endomembrane system; BEST Arabidopsis thaliana protein match is: unknown protein (TAIR:AT4G05018.1); Has 20 Blast hits to 20 proteins in /.../ies: Archae - 0; Bacteria - 0; Metazoa - 0; Fungi - 0; Plants - 17; Viruses - 0; Other Eukaryotes - 3 (source: NCBI BLink).
AT4G27310	2.2629	1.35077e-09	1.23433e-07	-1.20581	0.159166	0.238095	BBX28	B-box type zinc finger family protein
AT2G28050	2.24409	5.16651e-06	0.000213243	-1.07177	0.662905	0.742802	AT2G28050	Pentatricopeptide repeat (PPR) superfamily protein
AT3G19970	2.24967	1.32071e-09	1.21215e-07	-1.19748	0.16443	0.244883	AT3G19970	alpha/beta-Hydrolases superfamily protein
AT1G11210	2.21354	1.80082e-07	1.09866e-05	-1.12506	0.409313	0.510568	T28P6.13	Protein of unknown function (DUF761)
AT5G41400	2.22661	2.72406e-10	2.80806e-08	-1.18921	0.155185	0.233122	AT5G41400	RING/U-box superfamily protein
AT3G22840	2.1813	7.82938e-07	3.9479e-05	-186.108	2.02911e-154	2.65382e-151	ELIP1	Chlorophyll A-B binding family protein
AT1G36940	2.18078	5.81621e-06	0.000237715	-1.87905	0.000193939	0.000639112	F1O3.8	unknown protein; Has 21 Blast hits to 21 proteins in 8 species: Archae - 0; Bacteria - 0; Metazoa - 0; Fungi - 0; Plants - 21; Viruses - 0; Other Eukaryotes - 0 (source: NCBI BLink).
AT3G44310	2.14279	1.15124e-10	1.24179e-08	-1.38511	0.00574496	0.0134805	NIT1	nitrilase 1
AT3G05880	2.13499	6.17465e-09	5.08704e-07	-1.90528	8.06972e-07	4.15717e-06	RCI2A	Low temperature and salt responsive protein family
AT3G13520	2.1353	2.74556e-08	1.96087e-06	-1.95884	7.92398e-07	4.08935e-06	AGP12	arabinogalactan protein 12
AT5G54510	2.13391	2.23906e-11	2.58865e-09	-1.16473	0.161858	0.241449	GH3.6/DFL1	Auxin-responsive GH3 family protein
AT3G19380	2.11483	5.18823e-14	8.48194e-12	-1.12506	0.220547	0.311689	PUB25	plant U-box 25
AT4G27720	2.10996	6.60313e-19	1.84236e-16	-1.71713	1.07058e-10	9.55348e-10	T29A15.210	Major facilitator superfamily protein
AT4G38850	2.09384	0.000638828	0.012564	-1.28343	0.239207	0.332777	SAUR15/SAUR-AC1	SAUR-like auxin-responsive protein family
AT5G17780	2.1056	3.57036e-10	3.54091e-08	-5.31474	4.42383e-57	4.95043e-55	AT5G17780	alpha/beta-Hydrolases superfamily protein
AT5G48880	2.10113	1.27986e-09	1.18506e-07	-14.6213	2.72835e-91	7.82103e-89	PKT1	peroxisomal 3-keto-acyl-CoA thiolase 2
AT2G01420	2.08415	7.11861e-18	1.79475e-15	-1.75321	4.06034e-11	3.77797e-10	PIN4	Auxin efflux carrier family protein
AT2G40340	2.08745	0.00299641	0.0399381	-6.36429	6.35975e-16	9.9465e-15	DREB2C	Integrase-type DNA-binding superfamily protein
AT1G70940	2.07727	3.36937e-20	1.10168e-17	-1.82766	1.83968e-14	2.54442e-13	PIN3	Auxin efflux carrier family protein
AT3G28340	2.06502	3.40976e-05	0.00112013	-1.51572	0.0147464	0.0309934	GATL10	galacturonosyltransferase-like 10
AT1G03870	2.03484	1.02397e-08	8.05548e-07	-1.6358	6.18651e-05	0.000225617	FLA9	FASCICLIN-like arabinoogalactan 9
AT4G12730	2.03267	7.5042e-13	1.04689e-10	-1.64718	3.84844e-07	2.0972e-06	FLA2	FASCICLIN-like arabinogalactan 2
AT4G39400	2.0216	2.30678e-19	6.61256e-17	-1.91853	5.98353e-17	1.04256e-15	BRI1	Leucine-rich receptor-like protein kinase family protein
AT5G06990	2.00213	0.00327609	0.042266	-1.98618	0.00364285	0.00900427	AT5G06990	Protein of unknown function, DUF617

## Sheet: uvr8-6
S1B Table: Intersection of genes upregulated by low R:FR and repressed by UVB in wild type, hfr1-101 and uvr8-6 (lists corresponding to Fig 2A).
uvr8-6_FR/WL_up_AND_uvr8-6_FR+UVB/FR_down: 6 genes
uvr8-6_FR/WL_up_AND_uvr8-6_FR+UVB/FR_NOT_down: 324 genes
uvr8-6_FR/WL_up_AND_uvr8-6_FR+UVB/FR_down: 6 genes
	uvr8-6_FR/WL			uvr8-6_FR/UVB_FR/WL
AGI	uvr8-6_FR/WL_FC	pvalue	pvalue_with_FDR	uvr8-6_FR/UVB_vs_FR/WL_FC	pvalue	pvalue_with_FDR	Name/AGI	Name/AGI	Description
AT4G14130	7.2158	3.40179e-27	2.63651e-24	-2.02388	3.96334e-05	0.00425318	XTH15/XTR7	XTH15/XTR7	xyloglucan endotransglucosylase/hydrolase 15
AT1G74110	6.01729	1.60555e-06	8.52721e-05	-3.02305	0.000944162	0.0405699	CYP78A10	CYP78A10	cytochrome P450, family 78, subfamily A, polypeptide 10
AT3G55840	3.29823	1.51268e-09	1.55169e-07	-2.35165	8.30624e-06	0.0012155	HSPRO1	HSPRO1	Hs1pro-1 protein
AT2G31980	2.89861	2.53563e-06	0.000125439	-2.39473	7.88519e-05	0.00733358	AtCYS2	AtCYS2	PHYTOCYSTATIN 2
AT1G18710	2.64975	5.05681e-06	0.000233596	-2.27428	9.69761e-05	0.00856254	AtMYB47	AtMYB47	myb domain protein 47
AT1G02205	2.30739	0.00136462	0.0243237	-2.40679	0.00078199	0.0354197	CER1	CER1	Fatty acid hydroxylase superfamily
uvr8-6_FR/WL_up_AND_uvr8-6_FR+UVB/FR_NOT_down: 324 genes
	uvr8-6_FR/WL			uvr8-6_FR/UVB_FR/WL
AGI	uvr8-6_FR/WL_FC	pvalue	pvalue_with_FDR	uvr8-6_FR/UVB_vs_FR/WL_FC	pvalue	pvalue_with_FDR	Name/AGI	Name/AGI	Description
AT4G16740	66.257	5.12656e-07	3.09159e-05	1.12506	0.278635	0.388016	ATTPS03	ATTPS03	terpene synthase 03
AT2G46970	64.8934	5.8891e-150	1.23235e-145	0.687771	0.503462	0.612704	PIL1/AtbHLH124	PIL1/AtbHLH124	phytochrome interacting factor 3-like 1
AT2G21910	56.8859	3.32107e-29	2.8957e-26	0.790041	0.768724	0.832112	CYP96A5	CYP96A5	cytochrome P450, family 96, subfamily A, polypeptide 5
AT5G07010	47.1766	3.31354e-35	4.62261e-32	0.858565	0.0259131	0.0552591	ATST2A	ATST2A	sulfotransferase 2A
AT3G21320	44.6318	1.31302e-35	1.96259e-32	0.806642	0.153892	0.242459	0	AT3G21320	BEST Arabidopsis thaliana protein match is: hydroxyproline-rich glycoprotein family protein (TAIR:AT2G25930.1); Has 63 Blast hits to 58 proteins in 21 species: Archae - 0; Bacteria - 0; Metazoa - 3; Fungi - 0; Plants - 58; Viruses - 0; Other Eukaryo /.../2 (source: NCBI BLink).
AT2G28056	34.7755	0.000247479	0.00618728	0.641713	1	1	MIR172A	MIR172A	MIR172/MIR172A; miRNA
AT4G31380	26.5382	3.98926e-50	1.39132e-46	1.10957	2.0565e-07	1.59446e-06	FLP1	FLP1	FPF1-like protein 1
AT5G24860	24.4201	0.000898133	0.017322	0.687771	0.279767	0.389385	FPF1	FPF1	flowering promoting factor 1
AT5G16023	22.3159	2.52681e-21	1.22967e-18	1.58008	0.0203575	0.0449796	RTFL18	RTFL18	ROTUNDIFOLIA like 18
AT4G31370	21.5557	8.29013e-19	2.99102e-16	0.742262	0.794215	0.85164	FLA5	FLA5	FASCICLIN-like arabinogalactan protein 5 precursor
AT1G70640	21.259	1.17036e-05	0.000473714	1.06437	0.641446	0.731254	F24J13.21	F24J13.21	octicosapeptide/Phox/Bem1p (PB1) domain-containing protein
AT1G75450	20.8215	1.15996e-47	3.46761e-44	0.90125	0.309905	0.421574	CKX5	CKX5	cytokinin oxidase 5
AT2G47780	20.6776	4.75113e-21	2.16062e-18	0.742262	0.003941	0.0109696	0	AT2G47780	Rubber elongation factor protein (REF)
AT3G21330	20.5348	4.45768e-105	3.10938e-101	0.757858	8.25208e-08	6.8525e-07	BHLH87/AtbHLH87	BHLH87/AtbHLH87	basic helix-loop-helix (bHLH) DNA-binding superfamily protein
AT4G10240	19.4271	3.84824e-10	4.49879e-08	0.650671	0.68623	0.768163	BBX23	BBX23	B-box zinc finger family protein
AT1G29490	17.6305	3.76802e-21	1.79204e-18	0.757858	0.00953312	0.0235345	SAUR68	SAUR68	SAUR-like auxin-responsive protein family
AT4G37770	17.3878	5.73525e-38	9.33931e-35	1.09429	5.83949e-10	6.91943e-09	ACS8	ACS8	1-amino-cyclopropane-1-carboxylate synthase 8
AT1G62410	16.9123	5.65001e-12	8.88963e-10	1.02101	0.575427	0.676482	0	AT1G62410	MIF4G domain-containing protein
AT1G02340	16.7955	2.2709e-71	1.18802e-67	1.58008	0.0191516	0.0427595	HFR1/FBI1/REP1/RSF1/AtbHLH26	HFR1/FBI1/REP1/RSF1/AtbHLH26	basic helix-loop-helix (bHLH) DNA-binding superfamily protein
AT4G25433	16.5642	0.00017103	0.00453404	0.726986	0.420242	0.53368	0	AT4G25433	peptidoglycan-binding LysM domain-containing protein
AT4G25490	15.8895	3.91656e-07	2.45383e-05	0.68302	0.024061	0.0518859	CBF1	CBF1	C-repeat/DRE binding factor 1
AT2G18010	15.455	1.34799e-25	9.72693e-23	0.514057	0.0039532	0.0109977	SAUR10	SAUR10	SAUR-like auxin-responsive protein family
AT4G13790	14.8254	2.28808e-06	0.000114546	0.757858	0.825726	0.87476	SAUR25	SAUR25	SAUR-like auxin-responsive protein family
AT2G42540	14.6213	4.03424e-07	2.52002e-05	0.920188	0.175166	0.268812	COR15A	COR15A	cold-regulated 15a
AT2G23170	13.6422	1.5695e-18	5.56666e-16	0.986233	0.396835	0.510805	GH3.3	GH3.3	Auxin-responsive GH3 family protein
AT3G27025	13.3614	0.000128149	0.00351005	0.933033	0.00243044	0.00722332	0	AT3G27025	unknown protein; Has 25 Blast hits to 25 proteins in 6 species: Archae - 0; Bacteria - 0; Metazoa - 1; Fungi - 0; Plants - 24; Viruses - 0; Other Eukaryotes - 0 (source: NCBI BLink).
AT1G52890	12.5533	1.23684e-08	1.10136e-06	0.82932	0.252416	0.359789	ANAC019	ANAC019	NAC domain containing protein 19
AT5G02540	11.3137	2.91203e-32	3.80857e-29	1.07177	2.43541e-16	6.42666e-15	T22P11_130	T22P11_130	NAD(P)-binding Rossmann-fold superfamily protein
AT1G15050	11.0043	4.85761e-16	1.30321e-13	0.747425	0.443063	0.555914	IAA34	IAA34	indole-3-acetic acid inducible 34
AT3G15540	9.91766	5.80192e-38	9.33931e-35	0.423373	2.84513e-09	3.02988e-08	IAA19/MSG2	IAA19/MSG2	indole-3-acetic acid inducible 19
AT1G06080	9.84916	1.06792e-21	5.45055e-19	0.742262	5.92267e-10	7.01005e-09	ADS1	ADS1	delta 9 desaturase 1
AT4G32280	9.64646	1.23175e-38	2.34324e-35	1.02101	3.15514e-51	4.78438e-49	IAA29	IAA29	indole-3-acetic acid inducible 29
AT1G52830	9.51366	1.11829e-14	2.46331e-12	0.655197	5.57743e-07	3.9943e-06	IAA6/SHY1	IAA6/SHY1	indole-3-acetic acid 6
AT1G09350	9.25351	2.69281e-12	4.33459e-10	0.812252	0.0534213	0.101057	AtGolS3	AtGolS3	galactinol synthase 3
AT4G16780	9.12611	1.85577e-123	1.9417e-119	1.20581	1.52612e-16	4.09956e-15	ATHB-2	ATHB-2	homeobox protein 2
AT3G60650	9.12611	9.46038e-14	1.86762e-11	0.806642	0.00560623	0.0149029	T4C21_60	T4C21_60	unknown protein; Has 10 Blast hits to 10 proteins in 5 species: Archae - 0; Bacteria - 0; Metazoa - 0; Fungi - 0; Plants - 10; Viruses - 0; Other Eukaryotes - 0 (source: NCBI BLink).
AT1G09950	9.06307	9.87047e-06	0.000413927	0.952638	0.0032242	0.00923482	RAS1	RAS1	RESPONSE TO ABA AND SALT 1
AT5G18050	8.9383	1.91288e-27	1.53957e-24	0.721965	6.26137e-14	1.30634e-12	SAUR22	SAUR22	SAUR-like auxin-responsive protein family
AT2G33380	8.69388	2.30469e-06	0.000115102	1.13288	0.00563841	0.0149733	RD20	RD20	Caleosin-related family protein
AT5G04380	8.45614	0.000673684	0.0137002	1.59107	0.0738264	0.132837	0	AT5G04380	S-adenosyl-L-methionine-dependent methyltransferases superfamily protein
AT2G42530	8.45614	1.66829e-10	2.07801e-08	1.03526	0.0653687	0.119792	COR15B	COR15B	cold regulated 15b
AT5G50360	8.45614	2.12287e-05	0.000772577	1.41421	0.211326	0.312277	0	AT5G50360	unknown protein; BEST Arabidopsis thaliana protein match is: unknown protein (TAIR:AT3G48510.1); Has 1807 Blast hits to 1807 proteins in 277 species: Archae - 0; Bacteria - 0; Metazoa - 736; Fungi - 347; Plants - 385; Viruses - 0; Other Eukaryotes - /.../source: NCBI BLink).
AT5G52310	8.39773	2.58803e-13	4.62881e-11	0.737135	0.127253	0.207537	COR78	COR78	low-temperature-responsive protein 78 (LTI78) / desiccation-responsive protein 29A (RD29A)
AT5G02244	8.1681	0.000610293	0.0127838	0.888843	0.02816	0.0591582	0	AT5G02244	Pseudogene of AT3G57870; AHUS5 (SUMO CONJUGATION ENZYME 1); ubiquitin-protein ligase
AT5G52300	8.1681	2.60419e-05	0.00091743	1.27456	0.100684	0.17156	RD29B	RD29B	CAP160 protein
AT1G67265	8	1.37189e-10	1.7505e-08	0.539614	9.05953e-06	5.03398e-05	DVL3	DVL3	ROTUNDIFOLIA like 21
AT2G01200	7.72749	6.62666e-09	6.13582e-07	1.25701	0.805026	0.859707	IAA32	IAA32	indole-3-acetic acid inducible 32
AT1G15580	7.06162	1.78451e-14	3.84976e-12	0.993092	2.03921e-06	1.30417e-05	IAA5	IAA5	indole-3-acetic acid inducible 5
AT2G41280	7.06162	1.6845e-05	0.000639743	1.18099	0.736389	0.807635	M10	M10	late embryogenesis abundant protein (M10) / LEA protein M10
AT1G04180	6.9163	4.41878e-15	9.83695e-13	1.14076	0.00115243	0.00374935	YUC9	YUC9	YUCCA 9
AT1G52855	6.86852	2.77372e-05	0.000959388	1.1487	0.201968	0.30111	0	AT1G52855	unknown protein; BEST Arabidopsis thaliana protein match is: unknown protein (TAIR:AT3G15534.1); Has 35333 Blast hits to 34131 proteins in 2444 species: Archae - 798; Bacteria - 22429; Metazoa - 974; Fungi - 991; Plants - 531; Viruses - 0; Other Euk /.../s - 9610 (source: NCBI BLink).
AT4G28720	6.72717	6.14794e-07	3.65488e-05	0.907519	0.276207	0.385533	YUC8	YUC8	Flavin-binding monooxygenase family protein
AT4G35720	6.72717	1.95863e-31	2.41096e-28	1.18099	0.0356314	0.0719783	F8D20.230	F8D20.230	Arabidopsis protein of unknown function (DUF241)
AT5G53660	6.72717	3.43261e-18	1.17051e-15	0.632878	0.0015469	0.00484637	AtGRF7	AtGRF7	growth-regulating factor 7
AT5G25190	6.63456	2.90856e-29	2.64628e-26	1.41421	1.592e-10	2.10317e-09	ERF003	ERF003	Integrase-type DNA-binding superfamily protein
AT1G31880	6.54322	2.10508e-25	1.46836e-22	1.94531	0.201685	0.300795	NLM9	NLM9	DZC (Disease resistance/zinc finger/chromosome condensation-like region) domain containing protein
AT4G25480	6.23332	2.92625e-10	3.51923e-08	0.852635	0.142788	0.228142	DREB1A	DREB1A	dehydration response element B1A
AT5G57760	6.19026	3.63567e-08	2.90382e-06	2.04202	0.00597906	0.0157559	0	AT5G57760	unknown protein; Has 5 Blast hits to 5 proteins in 2 species: Archae - 0; Bacteria - 0; Metazoa - 0; Fungi - 0; Plants - 5; Viruses - 0; Other Eukaryotes - 0 (source: NCBI BLink).
AT4G30290	6.1475	8.79658e-16	2.16561e-13	0.993092	0.800021	0.856036	XTH19	XTH19	xyloglucan endotransglucosylase/hydrolase 19
AT3G05640	6.1475	1.38319e-07	9.64818e-06	0.835088	0.00688626	0.0178167	AT3G05640	AT3G05640	Protein phosphatase 2C family protein
AT5G18060	6.06287	1.26291e-21	6.29232e-19	1.00696	4.14988e-12	6.78971e-11	SAUR23	SAUR23	SAUR-like auxin-responsive protein family
AT2G22810	6.02099	1.107e-15	2.66266e-13	0.946058	0.00214409	0.00646317	ACS4	ACS4	1-aminocyclopropane-1-carboxylate synthase 4
AT5G06760	5.93809	0.000710031	0.0143004	0.63728	0.447337	0.55998	LEA4-5	LEA4-5	Late Embryogenesis Abundant 4-5
AT1G43000	5.89708	0.000376572	0.00868813	0.747425	0.973105	0.981085	F13A11.6	F13A11.6	PLATZ transcription factor family protein
AT1G10550	5.85634	5.17023e-20	2.12142e-17	0.757858	0.922611	0.945429	XTH33	XTH33	xyloglucan:xyloglucosyl transferase 33
AT5G52900	5.61778	3.2662e-10	3.90563e-08	0.846745	0.545954	0.650124	MAKR6	MAKR6	unknown protein; Has 30201 Blast hits to 17322 proteins in 780 species: Archae - 12; Bacteria - 1396; Metazoa - 17338; Fungi - 3422; Plants - 5037; Viruses - 0; Other Eukaryotes - 2996 (source: NCBI BLink).
AT3G62100	5.61778	1.7882e-41	3.74199e-38	1.06437	0.0685629	0.124739	IAA30	IAA30	indole-3-acetic acid inducible 30
AT5G22500	5.57897	2.07334e-09	2.09598e-07	0.993092	0.241195	0.347033	FAR1	FAR1	fatty acid reductase 1
AT1G02350	5.54044	8.80138e-30	8.77036e-27	0.747425	0.67775	0.761073	0	AT1G02350	protoporphyrinogen oxidase-related
AT1G51090	5.50217	2.89243e-08	2.33695e-06	0.806642	0.272638	0.381774	F23H24.15	F23H24.15	Heavy metal transport/detoxification superfamily protein
AT4G36110	5.46416	2.23722e-12	3.68631e-10	1.06437	1.75129e-07	1.37308e-06	SAUR9	SAUR9	SAUR-like auxin-responsive protein family
AT3G62090	5.38893	8.5819e-30	8.77036e-27	0.632878	0.120435	0.198583	PIL2/PIF6/AtbHLH132	PIL2/PIF6/AtbHLH132	phytochrome interacting factor 3-like 2
AT3G06900	5.38893	0.00269714	0.0420256	1.11729	3.01756e-05	0.000148647	U4.2	U4.2	U4.2; snRNA
AT1G02400	5.16941	1.22794e-17	3.89333e-15	1.39474	0.0457389	0.0888289	GA2OX6	GA2OX6	gibberellin 2-oxidase 6
AT2G20825	5.06303	2.1307e-05	0.000774079	1.47427	4.89577e-06	2.89322e-05	ULT2	ULT2	Developmental regulator, ULTRAPETALA
AT3G29370	5.02805	1.80261e-09	1.84007e-07	0.840896	2.4816e-08	2.26472e-07	P1R3/MUO10_8	P1R3/MUO10_8	unknown protein; BEST Arabidopsis thaliana protein match is: unknown protein (TAIR:AT5G39240.1); Has 16 Blast hits to 16 proteins in 5 species: Archae - 0; Bacteria - 0; Metazoa - 0; Fungi - 0; Plants - 16; Viruses - 0; Other Eukaryotes - 0 (source: /.../BLink).
AT2G47770	5.02805	0.00216922	0.0354634	1.05702	0.130305	0.211607	ATTSPO	ATTSPO	TSPO(outer membrane tryptophan-rich sensory protein)-related
AT1G16850	4.95883	1.07825e-08	9.68386e-07	0.806642	0.0400332	0.079361	AT1G16880/F17F16.7	AT1G16880/F17F16.7	unknown protein; FUNCTIONS IN: molecular_function unknown; INVOLVED IN: response to salt stress; LOCATED IN: endomembrane system; EXPRESSED IN: leaf apex, leaf whorl, male gametophyte, flower, leaf; EXPRESSED DURING: LP.06 six leaves visible, LP.04 /.../eaves visible, LP.10 ten leaves visible, petal differentiation and expansion stage, LP.08 eight leaves visible; BEST Arabidopsis thaliana protein…
AT5G02760	4.92458	3.86985e-15	8.70757e-13	0.570382	1.27632e-19	4.64491e-18	APD7	APD7	Protein phosphatase 2C family protein
AT4G27590	4.89056	0.000171941	0.00454872	0.806642	0.78826	0.847164	0	AT4G27590	Heavy metal transport/detoxification superfamily protein
AT3G62610	4.85678	8.82213e-05	0.00259909	0.668964	6.63182e-67	1.54197e-64	ATMYB11	ATMYB11	myb domain protein 11
AT5G18010	4.82323	2.07944e-15	4.89434e-13	0.742262	3.26572e-11	4.73586e-10	SAUR19	SAUR19	SAUR-like auxin-responsive protein family
AT1G60190	4.72397	0.000580116	0.0123119	1.18921	0.706124	0.783642	PUB19	PUB19	ARM repeat superfamily protein
AT1G80130	4.65893	7.89292e-13	1.36502e-10	0.668964	0.129397	0.210524	F18B13.21	F18B13.21	Tetratricopeptide repeat (TPR)-like superfamily protein
AT5G66580	4.65893	1.46705e-23	8.77128e-21	0.986233	1.30496e-19	4.7327e-18	0	AT5G66580	unknown protein; FUNCTIONS IN: molecular_function unknown; INVOLVED IN: N-terminal protein myristoylation; LOCATED IN: cellular_component unknown; BEST Arabidopsis thaliana protein match is: unknown protein (TAIR:AT3G50800.1); Has 1807 Blast hits to /.../proteins in 277 species: Archae - 0; Bacteria - 0; Metazoa - 736; Fungi - 347; Plants - 385; Viruses - 0; Other Eukaryotes - 339 (source: NCBI B…
AT5G54470	4.65893	5.01114e-26	3.74511e-23	0.933033	3.87581e-05	0.000185638	BBX29	BBX29	B-box type zinc finger family protein
AT2G28400	4.65893	2.28162e-08	1.9022e-06	0.97942	0.275473	0.384791	0	AT2G28400	Protein of unknown function, DUF584
AT3G50800	4.62675	9.47194e-20	3.60381e-17	0.840896	0.818508	0.869006	F18B3.80	F18B3.80	unknown protein; FUNCTIONS IN: molecular_function unknown; INVOLVED IN: N-terminal protein myristoylation; LOCATED IN: cellular_component unknown; BEST Arabidopsis thaliana protein match is: unknown protein (TAIR:AT5G66580.1); Has 249 Blast hits to /.../oteins in 14 species: Archae - 0; Bacteria - 0; Metazoa - 0; Fungi - 0; Plants - 249; Viruses - 0; Other Eukaryotes - 0 (source: NCBI BLink).
AT2G18969	4.59479	7.1748e-17	2.05671e-14	0.737135	0.236303	0.34152	0	AT2G18969	BEST Arabidopsis thaliana protein match is: sequence-specific DNA binding transcription factors;transcription regulators (TAIR:AT4G30180.1); Has 30201 Blast hits to 17322 proteins in 780 species: Archae - 12; Bacteria - 1396; Metazoa - 17338; Fungi /.../; Plants - 5037; Viruses - 0; Other Eukaryotes - 2996 (source: NCBI BLink).
AT3G23635	4.56305	2.16599e-06	0.000108955	1	0.0461309	0.0893912	RTFL13	RTFL13	ROTUNDIFOLIA like 13
AT5G18030	4.53154	4.74085e-17	1.39728e-14	0.716978	0.000560826	0.00198845	SAUR-like	SAUR-like	SAUR-like auxin-responsive protein family
AT1G29395	4.53154	2.04043e-08	1.73955e-06	1.04972	9.89646e-06	5.45126e-05	COR414-TM1	COR414-TM1	COLD REGULATED 314 INNER MEMBRANE 1
AT4G27260	4.40762	6.36473e-20	2.56132e-17	0.852635	2.16283e-08	1.99381e-07	GH3.5/GH3a/WES1	GH3.5/GH3a/WES1	Auxin-responsive GH3 family protein
AT5G50335	4.37717	4.41993e-13	7.77238e-11	0.646176	8.38497e-06	4.69532e-05	AT5G50335/MXI22.20	AT5G50335/MXI22.20	unknown protein; Has 30201 Blast hits to 17322 proteins in 780 species: Archae - 12; Bacteria - 1396; Metazoa - 17338; Fungi - 3422; Plants - 5037; Viruses - 0; Other Eukaryotes - 2996 (source: NCBI BLink).
AT5G02580	4.37717	2.66871e-08	2.18147e-06	0.687771	0.00023574	0.000918076	T22P11_170	T22P11_170	Plant protein 1589 of unknown function
AT1G56600	4.37717	0.000451134	0.0100523	0.864537	0.556339	0.659675	AtGolS2	AtGolS2	galactinol synthase 2
AT5G05965	4.34694	4.89454e-06	0.000228623	1.22264	0.0135994	0.0318253	0	AT5G05965	unknown protein; FUNCTIONS IN: molecular_function unknown; INVOLVED IN: biological_process unknown; LOCATED IN: chloroplast; BEST Arabidopsis thaliana protein match is: unknown protein (TAIR:AT2G39855.2); Has 30201 Blast hits to 17322 proteins in 78 /.../ies: Archae - 12; Bacteria - 1396; Metazoa - 17338; Fungi - 3422; Plants - 5037; Viruses - 0; Other Eukaryotes - 2996 (source: NCBI BLink).
AT5G59220	4.31691	0.000469833	0.0103383	0.882703	0.13641	0.219713	HAI1	HAI1	highly ABA-induced PP2C gene 1
AT4G33905	4.31691	0.00301631	0.0459296	0.716978	0.039406	0.0783031	AT4G33900/F17I5_90	AT4G33900/F17I5_90	Peroxisomal membrane 22 kDa (Mpv17/PMP22) family protein
AT3G51410	4.28709	1.17749e-09	1.25077e-07	1.07177	1.39145e-11	2.12072e-10	F26O13.50	F26O13.50	Arabidopsis protein of unknown function (DUF241)
AT5G44260	4.28709	9.36703e-07	5.32648e-05	0.90125	0.0306571	0.0636123	0	AT5G44260	Zinc finger C-x8-C-x5-C-x3-H type family protein
AT1G21980	4.25748	2.54679e-60	1.06588e-56	0.888843	0.000215902	0.000850521	ATPIP5K1	ATPIP5K1	phosphatidylinositol-4-phosphate 5-kinase 1
AT1G05100	4.22807	0.000197447	0.00516471	1.42405	9.45466e-07	6.50389e-06	MAPKKK18	MAPKKK18	mitogen-activated protein kinase kinase kinase 18
AT5G66080	4.19887	3.32774e-25	2.24633e-22	0.697372	0.043616	0.085293	APD9	APD9	Protein phosphatase 2C family protein
AT1G69260	4.19887	2.5073e-06	0.000124331	0.80107	0.00620932	0.0162746	AFP1	AFP1	ABI five binding protein
AT2G46990	4.16986	0.00153109	0.0267443	0.852635	0.2749	0.384162	IAA20	IAA20	indole-3-acetic acid inducible 20
AT1G18400	4.16986	7.09987e-18	2.32144e-15	0.864537	2.46538e-27	1.44108e-25	BEE1/AtbHLH44	BEE1/AtbHLH44	BR enhanced expression 1
AT3G18530	4.14106	4.783e-05	0.00153983	0.870551	0.466457	0.577476	0	AT3G18530	ARM repeat superfamily protein
AT2G25540	4.11246	0.00233429	0.0375461	0.986233	0.29192	0.402499	CESA10	CESA10	cellulose synthase 10
AT1G09570	4.02782	4.24134e-47	1.10943e-43	0.607097	8.14017e-11	1.11699e-09	PHYA	PHYA	phytochrome A
AT5G07200	4	0.000523706	0.0113683	0.806642	0.00657039	0.0170776	GA20OX3	GA20OX3	gibberellin 20-oxidase 3
AT5G63650	3.97237	4.85278e-21	2.16062e-18	0.90125	2.99644e-08	2.69229e-07	SNRK2-5	SNRK2-5	SNF1-related protein kinase 2.5
AT5G17030	3.97237	0.000417242	0.00942894	1.07923	2.65388e-38	2.64453e-36	UGT78D3	UGT78D3	UDP-glucosyl transferase 78D3
AT5G62280	3.86375	3.11104e-09	3.00008e-07	0.673617	2.88782e-15	6.97006e-14	0	AT5G62280	Protein of unknown function (DUF1442)
AT5G18080	3.86375	1.10151e-17	3.5462e-15	0.476319	2.03031e-05	0.000104235	SAUR24	SAUR24	SAUR-like auxin-responsive protein family
AT1G30190	3.83706	0.00302627	0.0459897	0.933033	3.44306e-16	8.97255e-15	T2H7.2	T2H7.2	unknown protein; BEST Arabidopsis thaliana protein match is: unknown protein (TAIR:AT2G34610.1); Has 56 Blast hits to 56 proteins in 13 species: Archae - 0; Bacteria - 0; Metazoa - 0; Fungi - 0; Plants - 44; Viruses - 0; Other Eukaryotes - 12 (sourc /.../I BLink).
AT2G41190	3.83706	5.57673e-06	0.000253143	1.00696	0.000134658	0.000559429	AT2G41190	AT2G41190	Transmembrane amino acid transporter family protein
AT3G03830	3.81055	6.45449e-05	0.00199803	0.790041	0.000828412	0.00280054	SAUR28	SAUR28	SAUR-like auxin-responsive protein family
AT5G37950	3.81055	0.00244755	0.0389486	0.628507	0.074926	0.134411	0	AT5G37950	UDP-Glycosyltransferase superfamily protein
AT3G23030	3.78423	7.44425e-05	0.00225348	1.13288	0.636885	0.7276	IAA2	IAA2	indole-3-acetic acid inducible 2
AT1G61255	3.78423	2.21313e-24	1.36212e-21	0.920188	0.939846	0.958067	F11P17.3	F11P17.3	BEST Arabidopsis thaliana protein match is: glycine-rich protein (TAIR:AT4G21620.2); Has 58 Blast hits to 58 proteins in 12 species: Archae - 0; Bacteria - 2; Metazoa - 0; Fungi - 0; Plants - 56; Viruses - 0; Other Eukaryotes - 0 (source: NCBI BLink).
AT5G57240	3.73213	7.48391e-14	1.50585e-11	0.726986	0.877711	0.913917	ORP4C	ORP4C	OSBP(oxysterol binding protein)-related protein 4C
AT2G34930	3.73213	1.46141e-09	1.51393e-07	0.946058	1.46152e-12	2.53386e-11	0	AT2G34930	disease resistance family protein / LRR family protein
AT5G07000	3.70635	7.46635e-20	2.89335e-17	0.752623	0.00393435	0.010954	ATST2B	ATST2B	sulfotransferase 2B
AT2G42870	3.68075	1.35844e-09	1.42134e-07	0.726986	1.15793e-08	1.11872e-07	PAR1/HLH1	PAR1/HLH1	phy rapidly regulated 1
AT4G30180	3.65533	5.38553e-08	4.08479e-06	0.795536	0.111446	0.1869	AtbHLH146	AtbHLH146	sequence-specific DNA binding transcription factors;transcription regulators
AT4G16515	3.63008	4.52233e-16	1.22902e-13	0.933033	2.34716e-08	2.15235e-07	RGF6	RGF6	Encodes a root meristem growth factor (RGF). Belongs to a family of functionally redundant homologous peptides that are secreted, tyrosine-sulfated, and expressed mainly in the stem cell area and the innermost layer of central columella cells. RGFs /.../equired for maintenance of the root stem cell niche and transit amplifying cell proliferation. Members of this family include: At5g60810 (RGF1), …
AT4G25470	3.63008	1.49062e-08	1.31615e-06	0.817902	0.717644	0.793243	CBF2	CBF2	C-repeat/DRE binding factor 2
AT4G24275	3.605	5.3386e-14	1.08462e-11	1.41421	0.33385	0.446884	0	AT4G24275	Identified as a screen for stress-responsive genes.
AT1G73120	3.605	1.38027e-17	4.31096e-15	0.952638	0.000338447	0.0012738	T18K17.22	T18K17.22	unknown protein; FUNCTIONS IN: molecular_function unknown; INVOLVED IN: response to oxidative stress; EXPRESSED IN: root, cultured cell; Has 36 Blast hits to 36 proteins in 8 species: Archae - 0; Bacteria - 0; Metazoa - 0; Fungi - 0; Plants - 36; Vi /.../- 0; Other Eukaryotes - 0 (source: NCBI BLink).
AT1G44830	3.605	0.000121238	0.0033737	1.19748	0.38609	0.500515	ERF014	ERF014	Integrase-type DNA-binding superfamily protein
AT1G65480	3.5801	0.000146058	0.0039235	0.82932	0.0186749	0.041863	FT	FT	PEBP (phosphatidylethanolamine-binding protein) family protein
AT3G45960	3.5801	3.62508e-07	2.28489e-05	1.12506	0.00848035	0.0213267	ATEXLA3	ATEXLA3	expansin-like A3
AT5G47370	3.55537	5.54079e-30	6.10245e-27	0.773782	6.58586e-31	4.56344e-29	HAT2	HAT2	Homeobox-leucine zipper protein 4 (HB-4) / HD-ZIP protein
AT2G20835	3.50642	1.25971e-09	1.32466e-07	0.864537	0.56526	0.667737	AT2G20835/F5H14.1	AT2G20835/F5H14.1	unknown protein; BEST Arabidopsis thaliana protein match is: unknown protein (TAIR:AT3G15534.1); Has 66 Blast hits to 66 proteins in 12 species: Archae - 0; Bacteria - 0; Metazoa - 0; Fungi - 0; Plants - 66; Viruses - 0; Other Eukaryotes - 0 (source /.../ BLink).
AT1G01390	3.50642	1.66057e-06	8.68725e-05	0.664343	1.38602e-218	1.4502e-214	UGT72B2	UGT72B2	UDP-Glycosyltransferase superfamily protein
AT2G22590	3.50642	2.16965e-19	8.1075e-17	0.806642	0.10551	0.178673	UGT91A1	UGT91A1	UDP-Glycosyltransferase superfamily protein
AT4G36010	3.4822	8.15004e-10	8.9762e-08	0.90125	0.00988987	0.0242716	T19K4.140	T19K4.140	Pathogenesis-related thaumatin superfamily protein
AT2G14960	3.45815	6.50691e-06	0.000290948	0.586417	0.0058816	0.0155363	GH3.1	GH3.1	Auxin-responsive GH3 family protein
AT1G69570	3.41054	0.00123405	0.0223389	0.888843	0.984587	0.988562	CDF5	CDF5	Dof-type zinc finger DNA-binding family protein
AT1G04570	3.41054	2.79559e-17	8.47832e-15	0.655197	1.16431e-07	9.40708e-07	0	AT1G04570	Major facilitator superfamily protein
AT4G32460	3.38698	2.80928e-18	9.79783e-16	0.946058	0.000342335	0.00128659	AT4G32460	AT4G32460	Protein of unknown function, DUF642
AT1G26945	3.36359	1.79168e-24	1.13614e-21	0.779165	3.74966e-10	4.58594e-09	KDR	KDR	basic helix-loop-helix (bHLH) DNA-binding superfamily protein
AT3G54030	3.36359	2.85705e-29	2.64628e-26	1.58008	0.0113261	0.0271738	F5K20_330	F5K20_330	Protein kinase protein with tetratricopeptide repeat domain
AT1G20450	3.36359	7.8645e-12	1.19256e-09	1.23971	0.531568	0.637346	LTI29	LTI29	Dehydrin family protein
AT5G18020	3.34035	1.17004e-13	2.28575e-11	0.535887	0.0070372	0.0181467	SAUR20	SAUR20	SAUR-like auxin-responsive protein family
AT5G15960	3.34035	7.63267e-06	0.000332752	1.07177	3.7767e-14	8.07264e-13	KIN1	KIN1	stress-responsive protein (KIN1) / stress-induced protein (KIN1)
AT1G76610	3.31728	5.8248e-05	0.00181925	0.926588	0.0296983	0.0619547	F14G6.21	F14G6.21	Protein of unknown function, DUF617
AT2G37030	3.29436	8.88137e-10	9.73045e-08	0.90125	0.871294	0.909453	SAUR46	SAUR46	SAUR-like auxin-responsive protein family
AT5G12050	3.29436	0.00156901	0.0272247	0.895025	0.140479	0.225076	F14F18_220	F14F18_220	unknown protein; BEST Arabidopsis thaliana protein match is: unknown protein (TAIR:AT3G13980.1); Has 1807 Blast hits to 1807 proteins in 277 species: Archae - 0; Bacteria - 0; Metazoa - 736; Fungi - 347; Plants - 385; Viruses - 0; Other Eukaryotes - /.../source: NCBI BLink).
AT5G54585	3.29436	2.57125e-12	4.171e-10	0.408951	1.88567e-21	8.02023e-20	0	AT5G54585	unknown protein; Has 30201 Blast hits to 17322 proteins in 780 species: Archae - 12; Bacteria - 1396; Metazoa - 17338; Fungi - 3422; Plants - 5037; Viruses - 0; Other Eukaryotes - 2996 (source: NCBI BLink).
AT4G13260	3.27161	1.2961e-12	2.16978e-10	0.721965	0.0233368	0.0505168	YUC2	YUC2	Flavin-binding monooxygenase family protein
AT3G63060	3.27161	0.00101345	0.0191231	0.939523	0.429958	0.543184	EDL3	EDL3	EID1-like 3
AT3G53232	3.24901	1.00673e-10	1.30757e-08	1.04972	0.0277857	0.0585308	RTFL1	RTFL1	ROTUNDIFOLIA like 1
AT4G14560	3.24901	6.46972e-21	2.76297e-18	1.14076	2.05365e-05	0.000105304	IAA1	IAA1	indole-3-acetic acid inducible
AT3G29575	3.24901	0.0007875	0.0156053	0.907519	0.00125018	0.00402482	AFP3	AFP3	ABI five binding protein 3
AT5G03890	3.22657	2.27657e-07	1.4934e-05	0.673617	0.261598	0.369778	F8F6_100	F8F6_100	unknown protein; INVOLVED IN: N-terminal protein myristoylation; LOCATED IN: cellular_component unknown; BEST Arabidopsis thaliana protein match is: unknown protein (TAIR:AT3G10120.1); Has 1807 Blast hits to 1807 proteins in 277 species: Archae - 0; /.../ria - 0; Metazoa - 736; Fungi - 347; Plants - 385; Viruses - 0; Other Eukaryotes - 339 (source: NCBI BLink).
AT1G73480	3.22657	3.21779e-12	5.10118e-10	0.852635	0.000148005	0.000609077	T9L24.33	T9L24.33	alpha/beta-Hydrolases superfamily protein
AT4G21200	3.22657	7.41585e-06	0.000325333	0.870551	7.9824e-48	1.07077e-45	GA2OX8	GA2OX8	gibberellin 2-oxidase 8
AT3G54200	3.18215	3.91867e-23	2.27783e-20	0.946058	0.000403618	0.00148464	F24B22.160	F24B22.160	Late embryogenesis abundant (LEA) hydroxyproline-rich glycoprotein family
AT1G67900	3.13834	0.000530345	0.0114649	0.986233	0.898745	0.928976	0	AT1G67900	Phototropic-responsive NPH3 family protein
AT1G53080	3.13834	7.07112e-06	0.000312833	1.05702	0.00011469	0.000486062	F8L10.6	F8L10.6	Legume lectin family protein
AT5G10100	3.13834	2.72791e-22	1.4637e-19	0.939523	2.32024e-10	2.96237e-09	TPPI	TPPI	Haloacid dehalogenase-like hydrolase (HAD) superfamily protein
AT5G15970	3.09513	0.000138416	0.00376168	1.03526	0.725162	0.799091	KIN2	KIN2	stress-responsive protein (KIN2) / stress-induced protein (KIN2) / cold-responsive protein (COR6.6) / cold-regulated protein (COR6.6)
AT3G19270	3.09513	1.91402e-09	1.9443e-07	0.812252	4.43766e-06	2.65397e-05	CYP707A4	CYP707A4	cytochrome P450, family 707, subfamily A, polypeptide 4
AT2G41510	3.09513	9.50857e-05	0.00276356	0.858565	0.0840736	0.147896	ATCKX1	ATCKX1	cytokinin oxidase/dehydrogenase 1
AT4G38400	3.07375	1.42146e-13	2.70414e-11	0.619854	0.139799	0.224172	ATEXLA2	ATEXLA2	expansin-like A2
AT3G22840	3.07375	0.00014893	0.00399552	1.1487	0.0762477	0.136373	ELIP1	ELIP1	Chlorophyll A-B binding family protein
AT1G69490	3.07375	2.86935e-12	4.58352e-10	0.952638	1.91804e-188	1.00342e-184	NAP	NAP	NAC-like, activated by AP3/PI
AT1G65920	3.05252	4.71948e-21	2.16062e-18	0.574349	0.782264	0.842668	F12P19.9	F12P19.9	Regulator of chromosome condensation (RCC1) family with FYVE zinc finger domain
AT5G51810	3.03143	3.53677e-07	2.23596e-05	0.933033	0.375973	0.489858	GA20OX2	GA20OX2	gibberellin 20 oxidase 2
AT5G63820	3.01049	2.15409e-06	0.000108618	0.939523	0.956983	0.970385	0	AT5G63820	Protein of unknown function (DUF626)
AT5G09970	2.96905	1.25881e-05	0.000499847	0.864537	2.60345e-06	1.62772e-05	CYP78A7	CYP78A7	cytochrome P450, family 78, subfamily A, polypeptide 7
AT4G25260	2.94854	7.60139e-12	1.16107e-09	0.817902	0.139339	0.223519	RIP	RIP	Plant invertase/pectin methylesterase inhibitor superfamily protein
AT1G05835	2.94854	1.17678e-22	6.48034e-20	0.716978	2.18382e-05	0.000111297	0	AT1G05835	PHD finger protein
AT1G78970	2.92817	7.31021e-10	8.09383e-08	0.721965	0.797812	0.854577	LUP1	LUP1	lupeol synthase 1
AT3G48260	2.90795	1.01969e-09	1.08868e-07	0.707107	1.6314e-10	2.15114e-09	WNK3	WNK3	with no lysine (K) kinase 3
AT1G75590	2.90795	2.14626e-06	0.000108484	0.972655	0.00115952	0.00376829	SAUR52	SAUR52	SAUR-like auxin-responsive protein family
AT1G02660	2.88786	7.12497e-16	1.81925e-13	1.36604	3.13269e-13	5.96493e-12	T14P4.6	T14P4.6	alpha/beta-Hydrolases superfamily protein
AT5G44440	2.86791	0.00213547	0.0350211	0.726986	0.251582	0.358894	AT5G44440	AT5G44440	FAD-binding Berberine family protein
AT1G77200	2.82843	5.11867e-10	5.85318e-08	0.986233	0.00066806	0.00231899	ERF037	ERF037	Integrase-type DNA-binding superfamily protein
AT2G39980	2.80889	0.00131317	0.0235471	0.852635	2.27629e-06	1.43952e-05	0	AT2G39980	HXXXD-type acyl-transferase family protein
AT1G11735	2.80889	4.1997e-13	7.44771e-11	0.697372	0.67955	0.762521	MIR171B	MIR171B	MIR171B; miRNA
AT3G16800	2.78949	0.000266532	0.0065617	0.852635	1.07129e-13	2.16372e-12	0	AT3G16800	Protein phosphatase 2C family protein
AT1G07985	2.78949	5.14696e-31	5.98363e-28	1.20581	3.93907e-08	3.45905e-07	0	AT1G07985	Expressed protein
AT5G59010	2.77022	8.66314e-22	4.53212e-19	1.28343	0.000272053	0.00104478	0	AT5G59010	Protein kinase protein with tetratricopeptide repeat domain
AT3G50340	2.75108	2.95341e-14	6.24273e-12	0.920188	9.71211e-10	1.11165e-08	F11C1_180	F11C1_180	unknown protein; BEST Arabidopsis thaliana protein match is: unknown protein (TAIR:AT5G67020.1); Has 128 Blast hits to 128 proteins in 39 species: Archae - 0; Bacteria - 46; Metazoa - 0; Fungi - 3; Plants - 76; Viruses - 0; Other Eukaryotes - 3 (sou /.../CBI BLink).
AT5G62170	2.73208	1.15414e-12	1.96353e-10	2.23457	0.000169522	0.000686289	AT5G62170/MTG10_190	AT5G62170/MTG10_190	unknown protein; BEST Arabidopsis thaliana protein match is: unknown protein (TAIR:AT5G51850.1); Has 381 Blast hits to 359 proteins in 81 species: Archae - 0; Bacteria - 16; Metazoa - 101; Fungi - 21; Plants - 99; Viruses - 3; Other Eukaryotes - 141 /.../ce: NCBI BLink).
AT4G39210	2.71321	5.02957e-05	0.00160685	0.965936	0.401941	0.515602	APL3	APL3	Glucose-1-phosphate adenylyltransferase family protein
AT3G28857	2.69447	8.01056e-05	0.00240442	0.97942	0.104031	0.176558	PRE5	PRE5	basic helix-loop-helix (bHLH) DNA-binding family protein
AT5G57560	2.69447	2.79446e-07	1.80484e-05	1.07923	2.23641e-14	4.90043e-13	XTH22/TCH4	XTH22/TCH4	Xyloglucan endotransglucosylase/hydrolase family protein
AT1G09180	2.69447	2.7062e-07	1.75869e-05	0.823591	4.20845e-149	8.80661e-146	ATSAR1	ATSAR1	secretion-associated RAS super family 1
AT4G14690	2.69447	4.95406e-05	0.00158757	1.04972	0.00260342	0.00766341	ELIP2	ELIP2	Chlorophyll A-B binding family protein
AT5G66590	2.67586	6.62939e-11	8.78017e-09	1.01396	0.0057105	0.0151378	K1F13.27	K1F13.27	CAP (Cysteine-rich secretory proteins, Antigen 5, and Pathogenesis-related 1 protein) superfamily protein
AT5G17460	2.67586	2.42855e-06	0.000120712	1.01396	0.00218861	0.00657463	0	AT5G17460	unknown protein; FUNCTIONS IN: molecular_function unknown; INVOLVED IN: response to salt stress; LOCATED IN: mitochondrion; Has 30201 Blast hits to 17322 proteins in 780 species: Archae - 12; Bacteria - 1396; Metazoa - 17338; Fungi - 3422; Plants - /.../Viruses - 0; Other Eukaryotes - 2996 (source: NCBI BLink).
AT5G65800	2.65737	0.000779692	0.0154652	1.08673	4.84169e-05	0.000227321	ACS5	ACS5	ACC synthase 5
AT3G03850	2.63902	7.38114e-06	0.000324491	0.712025	1.65815e-06	1.08129e-05	SAUR26	SAUR26	SAUR-like auxin-responsive protein family
AT3G03840	2.62079	0.0015136	0.0264829	0.993092	0.156082	0.244896	SAUR27	SAUR27	SAUR-like auxin-responsive protein family
AT5G57660	2.62079	1.34979e-24	8.8268e-22	0.779165	2.65203e-29	1.71285e-27	COL5/BBX6	COL5/BBX6	CONSTANS-like 5
AT2G45900	2.62079	1.22226e-05	0.000489045	0.668964	1.40613e-08	1.34605e-07	0	AT2G45900	Phosphatidylinositol N-acetyglucosaminlytransferase subunit P-related
AT5G62210	2.60268	2.3563e-07	1.53607e-05	0.812252	2.10712e-96	9.18615e-94	AT5G62210/MMI9_30	AT5G62210/MMI9_30	Embryo-specific protein 3, (ATS3)
AT3G61460	2.58471	1.64013e-28	1.37285e-25	1.61328	2.04154e-07	1.58344e-06	BRH1	BRH1	brassinosteroid-responsive RING-H2
AT4G38825	2.58471	8.63222e-06	0.000370557	1	4.97093e-08	4.28956e-07	SAUR13	SAUR13	SAUR-like auxin-responsive protein family
AT1G52827	2.58471	8.45773e-07	4.86227e-05	0.496546	5.10673e-15	1.19534e-13	CDT1	CDT1	cadmium tolerance 1
AT3G42800	2.56685	0.00016582	0.00440349	0.993092	0.463421	0.57467	T21C14_20	T21C14_20	unknown protein; BEST Arabidopsis thaliana protein match is: unknown protein (TAIR:AT1G54200.1); Has 853 Blast hits to 340 proteins in 98 species: Archae - 0; Bacteria - 94; Metazoa - 145; Fungi - 62; Plants - 95; Viruses - 0; Other Eukaryotes - 457 /.../ce: NCBI BLink).
AT3G14440	2.56685	8.24691e-07	4.76726e-05	1.02811	1.31513e-11	2.0119e-10	NCED3	NCED3	nine-cis-epoxycarotenoid dioxygenase 3
AT5G65390	2.54912	0.000274352	0.00669124	1.04972	5.66241e-61	1.11784e-58	AGP7	AGP7	arabinogalactan protein 7
AT5G17220	2.54912	4.25916e-07	2.63939e-05	1.46409	0.131318	0.21302	ATGSTF12	ATGSTF12	glutathione S-transferase phi 12
AT2G42990	2.53151	1.93928e-14	4.14095e-12	0.632878	3.8952e-31	2.71703e-29	0	AT2G42990	GDSL-like Lipase/Acylhydrolase superfamily protein
AT1G35140	2.53151	1.19812e-09	1.26626e-07	0.532185	2.10783e-05	0.000107765	EXL1/PHI-1	EXL1/PHI-1	Phosphate-responsive 1 family protein
AT1G52190	2.53151	1.0377e-05	0.000429998	1.07923	0.00445604	0.0122049	0	AT1G52190	Major facilitator superfamily protein
AT1G11210	2.53151	4.5649e-05	0.00147872	0.920188	1.65901e-10	2.18417e-09	T28P6.13	T28P6.13	Protein of unknown function (DUF761)
AT2G39350	2.51403	0.000614914	0.0128548	0.835088	0.144224	0.230033	ABCG1	ABCG1	ABC-2 type transporter family protein
AT1G48100	2.51403	0.000206301	0.00533281	0.732043	0.000587605	0.00206868	0	AT1G48100	Pectin lyase-like superfamily protein
AT3G48240	2.51403	0.000827418	0.0162425	0.959264	0.00471054	0.0127917	T29H11_240	T29H11_240	Octicosapeptide/Phox/Bem1p family protein
AT5G49630	2.49666	1.05144e-08	9.52487e-07	1.91853	0.203443	0.302813	AAP6	AAP6	amino acid permease 6
AT5G12940	2.49666	0.00134358	0.02401	0.773782	0.0731536	0.131807	T24H18_110	T24H18_110	Leucine-rich repeat (LRR) family protein
AT2G18790	2.49666	1.72588e-41	3.74199e-38	0.993092	2.29458e-14	5.01215e-13	PHYB	PHYB	phytochrome B
AT4G35190	2.49666	8.19914e-16	2.04256e-13	0.858565	2.76532e-14	5.99659e-13	LOG5	LOG5	Putative lysine decarboxylase family protein
AT4G16770	2.47942	2.27021e-11	3.25433e-09	1.12506	3.48818e-06	2.12146e-05	AT4G16770	AT4G16770	2-oxoglutarate (2OG) and Fe(II)-dependent oxygenase superfamily protein
AT1G06000	2.47942	6.38805e-10	7.1869e-08	0.779165	1.67423e-09	1.8537e-08	UGT89C1	UGT89C1	UDP-Glycosyltransferase superfamily protein
AT4G27310	2.47942	4.03368e-16	1.11064e-13	0.870551	0.00805982	0.020404	BBX28	BBX28	B-box type zinc finger family protein
AT1G09575	2.47942	3.55392e-17	1.06242e-14	0.840896	7.43949e-135	9.72992e-132	0	AT1G09575	Protein of unknown function (DUF607)
AT5G62220	2.46229	6.45969e-21	2.76297e-18	1	0.0026622	0.00781446	ATGT18	ATGT18	glycosyltransferase 18
AT4G23060	2.46229	2.19196e-10	2.6668e-08	0.933033	0.306069	0.41755	IQD22	IQD22	IQ-domain 22
AT2G42800	2.46229	5.04567e-18	1.67596e-15	1.47427	6.01666e-07	4.27375e-06	AtRLP29	AtRLP29	receptor like protein 29
AT3G43960	2.46229	1.74653e-06	9.04652e-05	1.02101	0.000186535	0.00074564	0	AT3G43960	Cysteine proteinases superfamily protein
AT4G24960	2.44528	2.68701e-06	0.000131991	0.590496	0.0123275	0.0292278	ATHVA22D	ATHVA22D	HVA22 homologue D
AT1G21830	2.42839	1.40351e-05	0.000546474	0.812252	0.448971	0.561342	AT1G21820	AT1G21820	unknown protein; CONTAINS InterPro DOMAIN/s: Protein of unknown function DUF740 (InterPro:IPR008004); BEST Arabidopsis thaliana protein match is: unknown protein (TAIR:AT1G44608.1); Has 49 Blast hits to 49 proteins in 12 species: Archae - 0; Bacteri /.../ Metazoa - 0; Fungi - 0; Plants - 49; Viruses - 0; Other Eukaryotes - 0 (source: NCBI BLink).
AT5G65300	2.42839	3.64407e-14	7.55009e-12	0.411796	0.55405	0.657782	0	AT5G65300	unknown protein; Has 30201 Blast hits to 17322 proteins in 780 species: Archae - 12; Bacteria - 1396; Metazoa - 17338; Fungi - 3422; Plants - 5037; Viruses - 0; Other Eukaryotes - 2996 (source: NCBI BLink).
AT1G19970	2.42839	1.21531e-05	0.000487197	0.993092	0.638244	0.728756	T20H2.24	T20H2.24	ER lumen protein retaining receptor family protein
AT5G66400	2.42839	0.000581571	0.0123303	0.864537	0.0665366	0.121634	RAB18	RAB18	Dehydrin family protein
AT5G14920	2.41162	7.26832e-08	5.4127e-06	0.965936	1.85067e-11	2.77812e-10	GASA14	GASA14	Gibberellin-regulated family protein
AT1G06350	2.41162	1.91433e-11	2.80134e-09	1.02101	2.00515e-05	0.000103045	ADS4	ADS4	Fatty acid desaturase family protein
AT5G48880	2.41162	6.09405e-13	1.0627e-10	0.702222	1.23954e-126	1.17903e-123	PKT1	PKT1	peroxisomal 3-keto-acyl-CoA thiolase 2
AT1G64660	2.37841	6.49256e-05	0.00200388	1.00696	0.779919	0.840704	ATMGL	ATMGL	methionine gamma-lyase
AT4G21500	2.37841	6.61374e-20	2.6113e-17	0.858565	0.0126863	0.02998	F18E5.120	F18E5.120	unknown protein; FUNCTIONS IN: molecular_function unknown; INVOLVED IN: biological_process unknown; LOCATED IN: endomembrane system; BEST Arabidopsis thaliana protein match is: unknown protein (TAIR:AT4G05018.1); Has 20 Blast hits to 20 proteins in /.../ies: Archae - 0; Bacteria - 0; Metazoa - 0; Fungi - 0; Plants - 17; Viruses - 0; Other Eukaryotes - 3 (source: NCBI BLink).
AT5G53980	2.37841	7.47566e-05	0.00225412	1.04247	0.345329	0.459128	ATHB52	ATHB52	homeobox protein 52
AT4G22545	2.36199	0.000763339	0.0151912	1.21419	0.00325887	0.00932009	0	AT4G22545	pseudogene of unknown protein
AT1G62440	2.36199	0.000871128	0.0169102	0.864537	0.0020849	0.00631293	LRX2	LRX2	leucine-rich repeat/extensin 2
AT5G66460	2.36199	1.7884e-07	1.21902e-05	0.737135	0.064329	0.118208	MAN7	MAN7	Glycosyl hydrolase superfamily protein
AT1G23052	2.34567	2.75878e-05	0.000957384	0.602904	5.30452e-06	3.11105e-05	0	AT1G23052	0
AT3G51240	2.34567	2.27054e-11	3.25433e-09	0.712025	4.40211e-145	7.67655e-142	F3H	F3H	flavanone 3-hydroxylase
AT3G48700	2.34567	7.25167e-06	0.000320144	0.768438	0.0014198	0.00450642	ATCXE13	ATCXE13	carboxyesterase 13
AT1G22770	2.32947	2.91285e-15	6.69827e-13	0.747425	7.89818e-18	2.41633e-16	GI	GI	gigantea protein (GI)
AT1G62770	2.31338	9.81369e-09	8.92875e-07	0.598739	0.131418	0.213149	AT1G62770	AT1G62770	Plant invertase/pectin methylesterase inhibitor superfamily protein
AT1G01470	2.31338	2.56936e-08	2.11679e-06	0.959264	6.02868e-20	2.26086e-18	LEA14	LEA14	Late embryogenesis abundant protein
AT1G05490	2.2974	5.22538e-19	1.91835e-16	0.952638	3.75253e-27	2.18126e-25	chr31	chr31	chromatin remodeling 31
AT5G46240	2.2974	1.80723e-05	0.000678961	0.707107	1.34817e-07	1.07802e-06	KAT1	KAT1	potassium channel in Arabidopsis thaliana 1
AT5G52910	2.2974	1.32159e-08	1.17185e-06	0.757858	2.72156e-39	2.76463e-37	ATIM	ATIM	timeless family protein
AT1G29460	2.2974	1.25937e-16	3.56129e-14	0.510506	0.703138	0.781198	SAUR65	SAUR65	SAUR-like auxin-responsive protein family
AT2G12462	2.2974	0.00023138	0.00586893	0.76313	0.0738852	0.132885	0	AT2G12462	BEST Arabidopsis thaliana protein match is: Sterile alpha motif (SAM) domain-containing protein (TAIR:AT1G15760.1); Has 35333 Blast hits to 34131 proteins in 2444 species: Archae - 798; Bacteria - 22429; Metazoa - 974; Fungi - 991; Plants - 531; Vir /.../ 0; Other Eukaryotes - 9610 (source: NCBI BLink).
AT3G55240	2.2974	7.10037e-11	9.2864e-09	0.840896	7.40133e-09	7.41408e-08	T26I12.120	T26I12.120	Plant protein 1589 of unknown function
AT4G28240	2.2974	5.29003e-06	0.000241701	1.07177	0.509894	0.618302	AT4G28240	AT4G28240	Wound-responsive family protein
AT1G02380	2.28153	5.16002e-06	0.000237838	0.687771	0.0469184	0.0906989	T6A9.7	T6A9.7	unknown protein; BEST Arabidopsis thaliana protein match is: unknown protein (TAIR:AT4G01960.1); Has 66 Blast hits to 66 proteins in 11 species: Archae - 0; Bacteria - 0; Metazoa - 0; Fungi - 0; Plants - 66; Viruses - 0; Other Eukaryotes - 0 (source /.../ BLink).
AT3G54400	2.28153	3.67137e-09	3.49048e-07	0.993092	0.43342	0.546535	T12E18_90	T12E18_90	Eukaryotic aspartyl protease family protein
AT2G14900	2.26577	2.62984e-06	0.000129792	0.692555	5.57139e-08	4.77033e-07	GASA7	GASA7	Gibberellin-regulated family protein
AT5G41400	2.26577	2.29358e-08	1.90458e-06	0.840896	1.06162e-11	1.64437e-10	0	AT5G41400	RING/U-box superfamily protein
AT1G29500	2.26577	0.000261914	0.006493	0.61132	0.0582189	0.108485	SAUR66	SAUR66	SAUR-like auxin-responsive protein family
AT1G46768	2.26577	6.53647e-11	8.71224e-09	0.959264	2.57667e-15	6.29165e-14	RAP2.1	RAP2.1	related to AP2 1
AT5G17860	2.26577	1.9458e-10	2.39516e-08	0.852635	0.0322449	0.0663217	CAX7	CAX7	calcium exchanger 7
AT1G13260	2.25012	2.12228e-07	1.41436e-05	1.1487	0.00540383	0.0144291	RAV1	RAV1	related to ABI3/VP1 1
AT5G01790	2.25012	1.57291e-10	1.97094e-08	1.02101	1.94587e-90	7.40349e-88	T20L15_60	T20L15_60	unknown protein; FUNCTIONS IN: molecular_function unknown; INVOLVED IN: biological_process unknown; LOCATED IN: chloroplast; EXPRESSED IN: 19 plant structures; EXPRESSED DURING: 13 growth stages; Has 121 Blast hits to 121 proteins in 12 species: Arc /.../0; Bacteria - 0; Metazoa - 0; Fungi - 0; Plants - 121; Viruses - 0; Other Eukaryotes - 0 (source: NCBI BLink).
AT1G29450	2.25012	5.15324e-09	4.81414e-07	0.63728	0.038049	0.076127	SAUR64	SAUR64	SAUR-like auxin-responsive protein family
AT5G17780	2.25012	1.23091e-07	8.76122e-06	1.08673	2.63705e-32	1.92947e-30	0	AT5G17780	alpha/beta-Hydrolases superfamily protein
AT1G07150	2.25012	1.72437e-05	0.000653698	0.646176	1.85661e-10	2.42216e-09	MAPKKK13	MAPKKK13	mitogen-activated protein kinase kinase kinase 13
AT4G14140	2.23457	0.0033729	0.049946	0.524858	0.00874598	0.0218869	MET2	MET2	DNA methyltransferase 2
AT5G48900	2.21914	1.45489e-10	1.83404e-08	0.965936	1.92406e-08	1.79345e-07	0	AT5G48900	Pectin lyase-like superfamily protein
AT3G19380	2.21914	1.44135e-13	2.71728e-11	0.952638	0.000242933	0.000943331	PUB25	PUB25	plant U-box 25
AT5G04190	2.21914	5.68038e-16	1.49404e-13	1.03526	0.0431926	0.0845983	PKS4	PKS4	phytochrome kinase substrate 4
AT2G46270	2.21914	0.00090655	0.0174682	1.45397	2.42829e-09	2.61391e-08	GBF3	GBF3	G-box binding factor 3
AT2G44910	2.20381	5.15373e-10	5.86125e-08	1.01396	6.43677e-103	3.28527e-100	ATHB4	ATHB4	homeobox-leucine zipper protein 4
AT5G05270	2.20381	3.38229e-05	0.00113791	0.82932	5.44573e-37	5.13321e-35	0	AT5G05270	Chalcone-flavanone isomerase family protein
AT3G54000	2.20381	1.69887e-08	1.47512e-06	1.16473	0.355208	0.46926	F5K20_300	F5K20_300	unknown protein; Has 35333 Blast hits to 34131 proteins in 2444 species: Archae - 798; Bacteria - 22429; Metazoa - 974; Fungi - 991; Plants - 531; Viruses - 0; Other Eukaryotes - 9610 (source: NCBI BLink).
AT2G41170	2.20381	9.92544e-08	7.23693e-06	0.624165	0.00013061	0.000544453	0	AT2G41170	F-box family protein
AT1G10370	2.20381	3.45038e-05	0.00115895	1.13288	0.0353399	0.0715207	GST30	GST30	Glutathione S-transferase family protein
AT2G14890	2.18859	5.76163e-12	8.94224e-10	0.664343	1.81406e-12	3.10139e-11	AGP9	AGP9	arabinogalactan protein 9
AT3G62070	2.18859	0.000451551	0.0100523	1.07923	0.00283335	0.00824972	T17J13.30	T17J13.30	unknown protein; BEST Arabidopsis thaliana protein match is: unknown protein (TAIR:AT2G46940.1); Has 137 Blast hits to 135 proteins in 12 species: Archae - 0; Bacteria - 0; Metazoa - 0; Fungi - 0; Plants - 137; Viruses - 0; Other Eukaryotes - 0 (sou /.../CBI BLink).
AT1G23060	2.17347	8.54069e-23	4.83034e-20	0.784584	0.000639755	0.0022313	T26J12.16	T26J12.16	BEST Arabidopsis thaliana protein match is: TPX2 (targeting protein for Xklp2) protein family (TAIR:AT1G70950.1); Has 35333 Blast hits to 34131 proteins in 2444 species: Archae - 798; Bacteria - 22429; Metazoa - 974; Fungi - 991; Plants - 531; Virus /.../; Other Eukaryotes - 9610 (source: NCBI BLink).
AT1G70940	2.17347	2.97907e-09	2.88611e-07	0.659754	0.823768	0.873261	PIN3	PIN3	Auxin efflux carrier family protein
AT4G17550	2.17347	0.00285258	0.0439041	0.712025	0.0274375	0.0578904	0	AT4G17550	Major facilitator superfamily protein
AT1G64640	2.15846	2.03562e-07	1.3653e-05	0.582367	4.30097e-15	1.01583e-13	ENODL8	ENODL8	early nodulin-like protein 8
AT1G29440	2.15846	1.3891e-11	2.05134e-09	0.702222	2.72399e-17	7.84075e-16	SAUR63	SAUR63	SAUR-like auxin-responsive protein family
AT3G25717	2.15846	1.69843e-07	1.16529e-05	0.858565	0.000339529	0.00127742	RTFL16	RTFL16	ROTUNDIFOLIA like 16
AT1G29465	2.14355	0.00104127	0.0195949	0.846745	0.26159	0.369778	0	AT1G29465	unknown protein; FUNCTIONS IN: molecular_function unknown; INVOLVED IN: biological_process unknown; LOCATED IN: endomembrane system; Has 30201 Blast hits to 17322 proteins in 780 species: Archae - 12; Bacteria - 1396; Metazoa - 17338; Fungi - 3422; /.../ - 5037; Viruses - 0; Other Eukaryotes - 2996 (source: NCBI BLink).
AT3G30180	2.14355	5.76891e-12	8.94224e-10	0.773782	5.12807e-05	0.000239584	CYP85A2	CYP85A2	brassinosteroid-6-oxidase 2
AT4G09500	2.14355	1.84451e-05	0.000687353	0.586417	0.023502	0.0508061	UGT79B7	UGT79B7	UDP-Glycosyltransferase superfamily protein
AT4G37390	2.12874	1.33739e-05	0.000527047	0.795536	5.00847e-05	0.000234468	GH3.2/YDK1/AUR3/BRU6	GH3.2/YDK1/AUR3/BRU6	Auxin-responsive GH3 family protein
AT1G12845	2.12874	0.0021671	0.0354564	0.806642	0.00160579	0.00501011	0	AT1G12845	unknown protein; FUNCTIONS IN: molecular_function unknown; INVOLVED IN: biological_process unknown; LOCATED IN: endomembrane system; EXPRESSED IN: 22 plant structures; EXPRESSED DURING: 13 growth stages; Has 8 Blast hits to 8 proteins in 4 species: /.../ - 0; Bacteria - 0; Metazoa - 0; Fungi - 0; Plants - 8; Viruses - 0; Other Eukaryotes - 0 (source: NCBI BLink).
AT5G01880	2.12874	5.67021e-07	3.38048e-05	0.972655	0.00274949	0.00803798	AT5G01880	AT5G01880	RING/U-box superfamily protein
AT2G23910	2.11404	1.12595e-06	6.29988e-05	0.624165	3.62548e-102	1.76434e-99	0	AT2G23910	NAD(P)-binding Rossmann-fold superfamily protein
AT5G52570	2.09943	0.000205394	0.00533231	0.619854	0.890728	0.923161	BETA-OHASE 2	BETA-OHASE 2	beta-carotene hydroxylase 2
AT4G27410	2.09943	1.90613e-13	3.49892e-11	1.06437	0.187758	0.284033	RD26	RD26	NAC (No Apical Meristem) domain transcriptional regulator superfamily protein
AT3G10720	2.08493	3.1418e-15	7.14623e-13	0.707107	0.0632696	0.116465	PME25	PME25	Plant invertase/pectin methylesterase inhibitor superfamily
AT5G25460	2.08493	1.52285e-06	8.21317e-05	0.732043	0.183369	0.278601	AT5G25460	AT5G25460	Protein of unknown function, DUF642
AT2G39220	2.08493	0.000111617	0.0031692	0.590496	1.79403e-12	3.07217e-11	PLP6	PLP6	PATATIN-like protein 6
AT5G02020	2.08493	4.91362e-06	0.000229003	0.517632	0.00830921	0.0209492	SIS	SIS	Encodes a protein involved in salt tolerance, names SIS (Salt Induced Serine rich).
AT5G28300	2.07053	1.18737e-05	0.000478746	2.07053	0.0742023	0.133364	0	AT5G28300	Duplicated homeodomain-like superfamily protein
AT5G24580	2.07053	9.83966e-06	0.000413463	0.607097	0.00951297	0.0234944	0	AT5G24580	Heavy metal transport/detoxification superfamily protein
AT1G36940	2.07053	2.21108e-08	1.85819e-06	0.972655	0.00245784	0.00729645	F1O3.8	F1O3.8	unknown protein; Has 21 Blast hits to 21 proteins in 8 species: Archae - 0; Bacteria - 0; Metazoa - 0; Fungi - 0; Plants - 21; Viruses - 0; Other Eukaryotes - 0 (source: NCBI BLink).
AT3G05880	2.07053	9.18115e-16	2.23401e-13	0.395021	8.34559e-09	8.31618e-08	RCI2A	RCI2A	Low temperature and salt responsive protein family
AT1G08890	2.07053	0.000121092	0.0033737	0.659754	0.00950003	0.0234708	SUGTL4	SUGTL4	Major facilitator superfamily protein
AT5G02890	2.07053	1.42793e-09	1.48661e-07	0.835088	5.12446e-26	2.86723e-24	F9G14_200	F9G14_200	HXXXD-type acyl-transferase family protein
AT1G62570	2.07053	9.77515e-06	0.000411579	0.817902	0.431694	0.544817	FMO GS-OX4	FMO GS-OX4	flavin-monooxygenase glucosinolate S-oxygenase 4
AT3G45970	2.05623	1.44739e-05	0.000560892	0.752623	0.21481	0.316491	ATEXLA1	ATEXLA1	expansin-like A1
AT1G53070	2.05623	5.96361e-05	0.00185706	0.510506	0.909815	0.937057	F8L10.7	F8L10.7	Legume lectin family protein
AT2G42610	2.05623	0.000803301	0.0158734	0.476319	0.540441	0.645286	LSH10	LSH10	Protein of unknown function (DUF640)
AT1G21050	2.04202	2.26714e-11	3.25433e-09	0.752623	0.0343245	0.0698643	T22I11.13	T22I11.13	Protein of unknown function, DUF617
AT3G61830	2.04202	7.65034e-16	1.92881e-13	0.784584	2.76442e-11	4.03686e-10	ARF18	ARF18	auxin response factor 18
AT1G52565	2.04202	1.60896e-05	0.000612164	0.82932	0.913967	0.939602	AT1G52565	AT1G52565	unknown protein; FUNCTIONS IN: molecular_function unknown; INVOLVED IN: biological_process unknown; LOCATED IN: endomembrane system; BEST Arabidopsis thaliana protein match is: unknown protein (TAIR:AT3G15760.1); Has 35333 Blast hits to 34131 protei /.../2444 species: Archae - 798; Bacteria - 22429; Metazoa - 974; Fungi - 991; Plants - 531; Viruses - 0; Other Eukaryotes - 9610 (source: NCBI BLink…
AT3G50970	2.04202	0.000263365	0.0065067	0.846745	6.47854e-06	3.72957e-05	LTI30	LTI30	dehydrin family protein
AT5G49330	2.02792	2.64686e-08	2.17208e-06	0.503478	2.50122e-12	4.21083e-11	MYB111	MYB111	myb domain protein 111
AT3G44310	2.02792	6.17836e-08	4.63399e-06	0.959264	0.0265012	0.0563352	NIT1	NIT1	nitrilase 1
AT2G26710	2.02792	2.28441e-09	2.28725e-07	0.972655	3.0597e-10	3.80662e-09	BAS1	BAS1	Cytochrome P450 superfamily protein
AT1G30690	2.02792	1.73231e-06	8.99511e-05	0.668964	9.12336e-64	1.94812e-61	AT1G30690	AT1G30690	Sec14p-like phosphatidylinositol transfer family protein
AT5G02590	2.02792	2.55527e-12	4.171e-10	0.460094	1.93091e-06	1.23983e-05	T22P11_180	T22P11_180	Tetratricopeptide repeat (TPR)-like superfamily protein
AT1G10560	2.01391	9.7055e-05	0.00280909	0.806642	0.138922	0.223026	PUB18	PUB18	plant U-box 18
AT4G03140	2.01391	8.0252e-05	0.00240442	0.426317	1.30391e-28	8.1207e-27	F4C21.6	F4C21.6	NAD(P)-binding Rossmann-fold superfamily protein
AT1G49130	2.01391	0.000139074	0.00376977	0.650671	0.635596	0.726484	COL8/BBX17	COL8/BBX17	B-box type zinc finger protein with CCT domain
AT5G15160	2	0.000618018	0.0128619	1.04972	9.79432e-08	8.00922e-07	BNQ2/AtbHLH134	BNQ2/AtbHLH134	BANQUO 2
AT1G20190	2	3.06504e-05	0.00104122	0.528509	0.798859	0.855274	ATEXPA11	ATEXPA11	expansin 11
AT1G64220	2	0.000623956	0.0129276	0.444421	0.00169284	0.00525272	TOM7-2	TOM7-2	translocase of outer membrane 7 kDa subunit 2
AT4G39800	2	5.96834e-11	8.05765e-09	0.450625	0.548736	0.65262	MI-1-P SYNTHASE	MI-1-P SYNTHASE	myo-inositol-1-phosphate synthase 1
AT1G70950	2	6.33531e-12	9.74799e-10	0.444421	8.86003e-55	1.45988e-52	F15H11.15	F15H11.15	TPX2 (targeting protein for Xklp2) protein family

## Sheet: hfr1-101
S1C Table: Intersection of genes upregulated by low R:FR and repressed by UVB in wild type, hfr1-101 and uvr8-6 (lists corresponding to Fig 2A).
hfr1-101_FR/WL_up_AND_hfr1-101_FR+UVB/FR_down: 210 genes
hfr1-101_FR/WL_up_AND_hfr1-101_FR+UVB/FR_NOT_down: 155 genes
hfr1-101_FR/WL_up_AND_hfr1-101_FR+UVB/FR_down: 210 genes
	hfr1-101_FR/WL			hfr1-101_FR/UVB_FR/WL
AGI	hfr1-101_FR/WL_FC	pvalue	pvalue_with_FDR	hfr1-101_FR/UVB_vs_FR/WL_FC	pvalue	pvalue_with_FDR	Name/AGI	Description
AT4G16740	315.278	1.51167e-12	2.02777e-10	-2.76891	0.00612522	0.0159523	ATTPS03	terpene synthase 03
AT3G21320	56.4965	1.31066e-47	3.91812e-44	-2.19777	3.39029e-05	0.000159106	AT3G21320	BEST Arabidopsis thaliana protein match is: hydroxyproline-rich glycoprotein family protein (TAIR:AT2G25930.1); Has 63 Blast hits to 58 proteins in 21 species: Archae - 0; Bacteria - 0; Metazoa - 3; Fungi - 0; Plants - 58; Viruses - 0; Other Eukaryo /.../2 (source: NCBI BLink).
AT2G21910	55.6268	9.83928e-30	7.09989e-27	-4.81278	8.3252e-06	4.42053e-05	CYP96A5	cytochrome P450, family 96, subfamily A, polypeptide 5
AT4G10240	54.1816	2.3303e-13	3.50819e-11	-3.16088	1.18387e-05	6.10789e-05	BBX23	B-box zinc finger family protein
AT2G47780	27.2749	4.17323e-13	6.02269e-11	-4.38116	1.06915e-10	1.26258e-09	AT2G47780	Rubber elongation factor protein (REF)
AT1G75450	26.2093	1.5466e-46	4.04552e-43	-2.6845	0.000188183	0.000741605	CKX5	cytokinin oxidase 5
AT2G42540	26.0295	0.00895132	0.0862819	-4.20465	4.81355e-35	3.15763e-33	COR15A	cold-regulated 15a
AT4G37770	24.3077	5.59155e-41	9.00068e-38	-2.62007	3.44697e-08	2.77215e-07	ACS8	1-amino-cyclopropane-1-carboxylate synthase 8
AT1G62410	23.9823	3.27614e-18	8.46377e-16	-17.0674	2.33321e-39	1.84244e-37	AT1G62410	MIF4G domain-containing protein
AT5G16023	23.2009	3.52927e-24	1.94351e-21	-5.53976	1.78275e-18	4.80125e-17	RTFL18	ROTUNDIFOLIA like 18
AT2G23170	21.4396	9.30498e-20	2.82197e-17	-7.20684	2.10693e-17	5.14464e-16	GH3.3	Auxin-responsive GH3 family protein
AT3G21330	18.7255	7.26181e-107	5.06535e-103	-7.2966	2.42733e-12	3.52005e-11	BHLH87/AtbHLH87	basic helix-loop-helix (bHLH) DNA-binding superfamily protein
AT4G14130	18.2584	6.22742e-30	4.6541e-27	-5.05083	8.52973e-09	7.57932e-08	XTH15/XTR7	xyloglucan endotransglucosylase/hydrolase 15
AT5G02540	17.7945	1.42014e-44	2.97178e-41	-55.6412	1.95961e-22	7.11923e-21	T22P11_130	NAD(P)-binding Rossmann-fold superfamily protein
AT1G06080	16.9972	1.81372e-31	1.58141e-28	-9.39395	0.000131419	0.000537651	ADS1	delta 9 desaturase 1
AT1G02190	12.8423	0.0985782	0.38768	-3.20149	2.02679e-12	2.96385e-11	CER1-LIKE	Fatty acid hydroxylase superfamily
AT5G22500	11.9054	3.66693e-13	5.44214e-11	-4.01221	1.64747e-10	1.89735e-09	FAR1	fatty acid reductase 1
AT4G35720	11.8227	3.65467e-14	6.11821e-12	-2.01415	0.00174598	0.00532523	F8D20.230	Arabidopsis protein of unknown function (DUF241)
AT2G42530	11.1581	3.54321e-06	0.000151937	-3.80471	2.41222e-16	5.43359e-15	COR15B	cold regulated 15b
AT1G09350	10.5701	5.57631e-10	5.35274e-08	-2.3731	1.19212e-07	8.79006e-07	AtGolS3	galactinol synthase 3
AT5G57760	10.0485	4.48975e-09	3.7884e-07	-17.7542	2.70074e-19	7.84942e-18	AT5G57760	unknown protein; Has 5 Blast hits to 5 proteins in 2 species: Archae - 0; Bacteria - 0; Metazoa - 0; Fungi - 0; Plants - 5; Viruses - 0; Other Eukaryotes - 0 (source: NCBI BLink).
AT2G28400	9.67578	2.05387e-05	0.000715128	-8.21798	4.71064e-09	4.34251e-08	AT2G28400	Protein of unknown function, DUF584
AT2G18010	9.11713	1.33128e-22	5.92733e-20	-7.17561	1.11458e-11	1.49895e-10	SAUR10	SAUR-like auxin-responsive protein family
AT1G80130	8.74035	8.95183e-14	1.42997e-11	-3.02298	4.34665e-05	0.000199176	F18B13.21	Tetratricopeptide repeat (TPR)-like superfamily protein
AT1G52890	8.58196	0.0248391	0.173555	-11.9883	1.06996e-39	8.54581e-38	ANAC019	NAC domain containing protein 19
AT4G13790	8.57164	0.00090582	0.0163689	-2.75846	1.8639e-11	2.43205e-10	SAUR25	SAUR-like auxin-responsive protein family
AT1G67265	8.53372	1.05709e-11	1.26705e-09	-5.3993	1.44481e-08	1.23455e-07	DVL3	ROTUNDIFOLIA like 21
AT5G44260	8.34796	1.14779e-15	2.18352e-13	-9.9494	3.5199e-20	1.08639e-18	AT5G44260	Zinc finger C-x8-C-x5-C-x3-H type family protein
AT4G36110	8.3206	1.09527e-15	2.10272e-13	-5.2951	3.57914e-10	3.95444e-09	SAUR9	SAUR-like auxin-responsive protein family
AT5G50335	8.19073	4.12381e-13	5.99269e-11	-7.95773	1.73926e-34	1.1029e-32	AT5G50335/MXI22.20	unknown protein; Has 30201 Blast hits to 17322 proteins in 780 species: Archae - 12; Bacteria - 1396; Metazoa - 17338; Fungi - 3422; Plants - 5037; Viruses - 0; Other Eukaryotes - 2996 (source: NCBI BLink).
AT3G62100	8.1822	1.37867e-07	8.61197e-06	-2.61182	0.00219438	0.00651343	IAA30	indole-3-acetic acid inducible 30
AT5G04380	8.03312	0.00137269	0.0222846	-8.29591	1.8642e-11	2.43205e-10	AT5G04380	S-adenosyl-L-methionine-dependent methyltransferases superfamily protein
AT3G50800	7.93723	4.07029e-20	1.29053e-17	-4.09835	4.92827e-14	8.7919e-13	F18B3.80	unknown protein; FUNCTIONS IN: molecular_function unknown; INVOLVED IN: N-terminal protein myristoylation; LOCATED IN: cellular_component unknown; BEST Arabidopsis thaliana protein match is: unknown protein (TAIR:AT5G66580.1); Has 249 Blast hits to /.../oteins in 14 species: Archae - 0; Bacteria - 0; Metazoa - 0; Fungi - 0; Plants - 249; Viruses - 0; Other Eukaryotes - 0 (source: NCBI BLink).
AT1G04180	7.71785	5.77614e-13	8.167e-11	-3.86949	1.40938e-11	1.86662e-10	YUC9	YUCCA 9
AT2G33380	7.70089	0.434571	0.767005	-2.19566	0.000244902	0.000938097	RD20	Caleosin-related family protein
AT5G25190	7.69388	5.85224e-31	4.89856e-28	-9.12858	3.58389e-47	3.6056e-45	ERF003	Integrase-type DNA-binding superfamily protein
AT3G15540	7.50479	1.95718e-41	3.413e-38	-9.58455	2.65566e-16	5.94993e-15	IAA19/MSG2	indole-3-acetic acid inducible 19
AT5G63650	7.36065	1.75419e-35	1.83541e-32	-2.78861	4.54871e-06	2.52685e-05	SNRK2-5	SNF1-related protein kinase 2.5
AT1G66780	7.21213	0.0173276	0.135855	-15.9919	3.7073e-07	2.52948e-06	AT1G66780	MATE efflux family protein
AT3G60650	7.17369	3.09108e-12	3.94414e-10	-3.42524	5.10759e-08	3.99557e-07	T4C21_60	unknown protein; Has 10 Blast hits to 10 proteins in 5 species: Archae - 0; Bacteria - 0; Metazoa - 0; Fungi - 0; Plants - 10; Viruses - 0; Other Eukaryotes - 0 (source: NCBI BLink).
AT4G28720	7.14748	2.17804e-36	2.68104e-33	-5.22105	2.52866e-15	5.1725e-14	YUC8	Flavin-binding monooxygenase family protein
AT4G30290	7.02122	1.82445e-13	2.80724e-11	-2.06256	8.62835e-05	0.000368183	XTH19	xyloglucan endotransglucosylase/hydrolase 19
AT1G31880	6.90255	9.35781e-36	1.0879e-32	-2.39114	6.17942e-13	9.65724e-12	NLM9	DZC (Disease resistance/zinc finger/chromosome condensation-like region) domain containing protein
AT4G32280	6.80436	1.57656e-41	2.9992e-38	-2.70801	1.60982e-06	9.74742e-06	IAA29	indole-3-acetic acid inducible 29
AT2G42870	6.59385	3.79884e-15	6.73682e-13	-5.93362	2.55988e-18	6.83266e-17	PAR1/HLH1	phy rapidly regulated 1
AT1G10550	6.58996	6.03582e-23	2.87058e-20	-8.0923	2.83562e-13	4.64306e-12	XTH33	xyloglucan:xyloglucosyl transferase 33
AT1G70640	6.38776	1.12067e-34	1.11672e-31	-9.478	6.11271e-24	2.48861e-22	F24J13.21	octicosapeptide/Phox/Bem1p (PB1) domain-containing protein
AT2G41230	6.16837	2.50339e-07	1.45922e-05	-2.11624	0.00470165	0.0126624	OSR1	Organ size related 1
AT1G29490	6.13648	2.55675e-18	6.68782e-16	-3.45959	9.6823e-08	7.23718e-07	SAUR68	SAUR-like auxin-responsive protein family
AT2G42388	6.04086	0.0185543	0.141984	-3.40729	5.92517e-15	1.15987e-13	AT2G42388	other RNA
AT5G09970	5.99366	1.21278e-07	7.66724e-06	-2.12035	7.08159e-08	5.43216e-07	CYP78A7	cytochrome P450, family 78, subfamily A, polypeptide 7
AT5G52310	5.98399	5.78765e-08	3.80856e-06	-5.87071	4.6001e-15	9.14166e-14	COR78	low-temperature-responsive protein 78 (LTI78) / desiccation-responsive protein 29A (RD29A)
AT3G05640	5.92777	0.181001	0.527598	-2.81874	3.00748e-11	3.83747e-10	AT3G05640	Protein phosphatase 2C family protein
AT5G05965	5.91405	0.000179634	0.00449644	-2.80884	2.51386e-07	1.7629e-06	AT5G05965	unknown protein; FUNCTIONS IN: molecular_function unknown; INVOLVED IN: biological_process unknown; LOCATED IN: chloroplast; BEST Arabidopsis thaliana protein match is: unknown protein (TAIR:AT2G39855.2); Has 30201 Blast hits to 17322 proteins in 78 /.../ies: Archae - 12; Bacteria - 1396; Metazoa - 17338; Fungi - 3422; Plants - 5037; Viruses - 0; Other Eukaryotes - 2996 (source: NCBI BLink).
AT1G43000	5.6791	0.000185253	0.00461157	-4.92374	3.26353e-06	1.85628e-05	F13A11.6	PLATZ transcription factor family protein
AT3G53232	5.32318	0.000225631	0.00540843	-5.12915	2.23909e-23	8.62896e-22	RTFL1	ROTUNDIFOLIA like 1
AT1G01390	5.17273	1.77726e-17	4.32453e-15	-5.53928	1.56436e-09	1.5544e-08	UGT72B2	UDP-Glycosyltransferase superfamily protein
AT5G02760	5.03425	1.84401e-20	6.22384e-18	-2.35801	8.45421e-24	3.41112e-22	APD7	Protein phosphatase 2C family protein
AT4G14140	4.83186	4.56389e-07	2.47419e-05	-2.39578	0.00525642	0.0139731	MET2	DNA methyltransferase 2
AT1G61255	4.78567	0.000147925	0.0038597	-4.29037	1.74336e-16	4.00017e-15	F11P17.3	BEST Arabidopsis thaliana protein match is: glycine-rich protein (TAIR:AT4G21620.2); Has 58 Blast hits to 58 proteins in 12 species: Archae - 0; Bacteria - 2; Metazoa - 0; Fungi - 0; Plants - 56; Viruses - 0; Other Eukaryotes - 0 (source: NCBI BLink).
AT1G09570	4.68707	4.38348e-46	1.01921e-42	-3.26364	4.05048e-15	8.09554e-14	PHYA	phytochrome A
AT5G03890	4.66589	2.10482e-22	8.8091e-20	-7.2165	9.05659e-13	1.38234e-11	F8F6_100	unknown protein; INVOLVED IN: N-terminal protein myristoylation; LOCATED IN: cellular_component unknown; BEST Arabidopsis thaliana protein match is: unknown protein (TAIR:AT3G10120.1); Has 1807 Blast hits to 1807 proteins in 277 species: Archae - 0; /.../ria - 0; Metazoa - 736; Fungi - 347; Plants - 385; Viruses - 0; Other Eukaryotes - 339 (source: NCBI BLink).
AT3G29370	4.66421	4.37394e-12	5.5138e-10	-2.46402	1.64738e-11	2.16403e-10	P1R3/MUO10_8	unknown protein; BEST Arabidopsis thaliana protein match is: unknown protein (TAIR:AT5G39240.1); Has 16 Blast hits to 16 proteins in 5 species: Archae - 0; Bacteria - 0; Metazoa - 0; Fungi - 0; Plants - 16; Viruses - 0; Other Eukaryotes - 0 (source: /.../BLink).
AT4G25470	4.64314	1.7536e-37	2.29348e-34	-5.61698	1.68071e-09	1.66291e-08	CBF2	C-repeat/DRE binding factor 2
AT4G12410	4.56678	0.272079	0.633776	-3.96177	4.18942e-46	4.03999e-44	SAUR35	SAUR-like auxin-responsive protein family
AT1G29395	4.56154	1.36443e-07	8.54853e-06	-15.229	0.000115078	0.000476984	COR414-TM1	COLD REGULATED 314 INNER MEMBRANE 1
AT5G53660	4.5367	0.00916075	0.0876534	-2.37389	1.44248e-15	3.04288e-14	AtGRF7	growth-regulating factor 7
AT1G03800	4.52837	2.85304e-07	1.64925e-05	-32.2534	1.66455e-09	1.6477e-08	ERF10	ERF domain protein 10
AT1G52855	4.52552	0.0094903	0.0899794	-3.56401	8.34201e-14	1.44105e-12	AT1G52855	unknown protein; BEST Arabidopsis thaliana protein match is: unknown protein (TAIR:AT3G15534.1); Has 35333 Blast hits to 34131 proteins in 2444 species: Archae - 798; Bacteria - 22429; Metazoa - 974; Fungi - 991; Plants - 531; Viruses - 0; Other Euk /.../s - 9610 (source: NCBI BLink).
AT1G52830	4.36865	6.75694e-17	1.47287e-14	-5.0582	1.72022e-45	1.63624e-43	IAA6/SHY1	indole-3-acetic acid 6
AT5G66080	4.30331	1.84293e-23	9.1822e-21	-11.5866	1.88233e-18	5.06293e-17	APD9	Protein phosphatase 2C family protein
AT5G57240	4.30196	6.62242e-09	5.41326e-07	-3.61345	2.96947e-13	4.85462e-12	ORP4C	OSBP(oxysterol binding protein)-related protein 4C
AT4G27260	4.29512	9.31722e-21	3.36159e-18	-3.80852	9.37449e-08	7.02869e-07	GH3.5/GH3a/WES1	Auxin-responsive GH3 family protein
AT2G42990	4.27139	2.13636e-07	1.2773e-05	-4.08106	0.00958612	0.0234537	AT2G42990	GDSL-like Lipase/Acylhydrolase superfamily protein
AT1G21980	4.26074	2.8313e-64	1.18495e-60	-4.43904	3.72955e-10	4.11627e-09	ATPIP5K1	phosphatidylinositol-4-phosphate 5-kinase 1
AT5G52900	4.23406	8.0079e-40	1.19695e-36	-3.50346	4.82147e-19	1.37458e-17	MAKR6	unknown protein; Has 30201 Blast hits to 17322 proteins in 780 species: Archae - 12; Bacteria - 1396; Metazoa - 17338; Fungi - 3422; Plants - 5037; Viruses - 0; Other Eukaryotes - 2996 (source: NCBI BLink).
AT4G25480	4.23102	2.38708e-08	1.72845e-06	-5.21838	4.88591e-15	9.67289e-14	DREB1A	dehydration response element B1A
AT3G28857	4.20552	2.24208e-07	1.33289e-05	-2.26913	1.66915e-12	2.47196e-11	PRE5	basic helix-loop-helix (bHLH) DNA-binding family protein
AT1G77870	4.16811	1.18309e-05	0.000444478	-4.27053	1.61251e-07	1.16477e-06	MUB5	membrane-anchored ubiquitin-fold protein 5 precursor
AT4G25260	4.1373	0.0175977	0.137304	-3.53567	0.00936195	0.0229616	RIP	Plant invertase/pectin methylesterase inhibitor superfamily protein
AT1G76610	4.08196	0.00142499	0.0228676	-4.15547	0.00989697	0.0241071	F14G6.21	Protein of unknown function, DUF617
AT5G62280	4.02859	1.80376e-17	4.33856e-15	-9.79266	8.89764e-23	3.31303e-21	AT5G62280	Protein of unknown function (DUF1442)
AT5G52300	4.02316	0.127327	0.445111	-2.5456	0.00634538	0.016454	RD29B	CAP160 protein
AT3G51410	3.95427	4.72281e-10	4.59672e-08	-2.71311	3.2365e-14	5.88419e-13	F26O13.50	Arabidopsis protein of unknown function (DUF241)
AT3G20395	3.94585	1.82081e-10	1.92436e-08	-2.96207	3.18218e-14	5.79046e-13	AT3G20395	RING/U-box superfamily protein
AT1G60190	3.89907	0.580852	0.858248	-5.33182	1.02689e-10	1.21474e-09	PUB19	ARM repeat superfamily protein
AT5G02580	3.89012	4.89052e-16	9.74657e-14	-2.27547	6.59924e-10	6.99219e-09	T22P11_170	Plant protein 1589 of unknown function
AT4G32460	3.83721	4.36155e-20	1.36224e-17	-2.04165	0.00047144	0.00167693	AT4G32460	Protein of unknown function, DUF642
AT4G36010	3.8231	1.28598e-08	9.75013e-07	-3.71334	4.50492e-06	2.50318e-05	T19K4.140	Pathogenesis-related thaumatin superfamily protein
AT2G31980	3.82081	3.94971e-07	2.17504e-05	-2.27812	0.00200682	0.00602076	AtCYS2	PHYTOCYSTATIN 2
AT4G16515	3.80512	1.10658e-12	1.51349e-10	-8.74485	5.07031e-13	8.04408e-12	RGF6	Encodes a root meristem growth factor (RGF). Belongs to a family of functionally redundant homologous peptides that are secreted, tyrosine-sulfated, and expressed mainly in the stem cell area and the innermost layer of central columella cells. RGFs /.../equired for maintenance of the root stem cell niche and transit amplifying cell proliferation. Members of this family include: At5g60810 (RGF1), …
AT5G18010	3.72897	3.60554e-14	6.08464e-12	-3.08129	2.01243e-21	6.75957e-20	SAUR19	SAUR-like auxin-responsive protein family
AT4G23060	3.70456	4.13038e-14	6.85972e-12	-6.82205	9.86501e-12	1.33615e-10	IQD22	IQ-domain 22
AT1G73120	3.67241	1.66941e-09	1.50757e-07	-3.26351	1.98984e-05	9.81828e-05	T18K17.22	unknown protein; FUNCTIONS IN: molecular_function unknown; INVOLVED IN: response to oxidative stress; EXPRESSED IN: root, cultured cell; Has 36 Blast hits to 36 proteins in 8 species: Archae - 0; Bacteria - 0; Metazoa - 0; Fungi - 0; Plants - 36; Vi /.../- 0; Other Eukaryotes - 0 (source: NCBI BLink).
AT1G53080	3.59932	0.00832407	0.0823591	-2.15095	1.32844e-05	6.79182e-05	F8L10.6	Legume lectin family protein
AT4G24275	3.57983	1.8924e-21	7.33339e-19	-2.94891	8.30938e-08	6.29779e-07	AT4G24275	Identified as a screen for stress-responsive genes.
AT1G16850	3.55187	0.0230319	0.164325	-3.7959	3.62181e-34	2.26239e-32	AT1G16880/F17F16.7	unknown protein; FUNCTIONS IN: molecular_function unknown; INVOLVED IN: response to salt stress; LOCATED IN: endomembrane system; EXPRESSED IN: leaf apex, leaf whorl, male gametophyte, flower, leaf; EXPRESSED DURING: LP.06 six leaves visible, LP.04 /.../eaves visible, LP.10 ten leaves visible, petal differentiation and expansion stage, LP.08 eight leaves visible; BEST Arabidopsis thaliana protein…
AT3G54030	3.55057	1.80995e-25	1.08214e-22	-2.0595	0.00135029	0.00425353	F5K20_330	Protein kinase protein with tetratricopeptide repeat domain
AT5G12050	3.47818	1.59476e-15	2.98521e-13	-3.7682	1.23352e-10	1.44771e-09	F14F18_220	unknown protein; BEST Arabidopsis thaliana protein match is: unknown protein (TAIR:AT3G13980.1); Has 1807 Blast hits to 1807 proteins in 277 species: Archae - 0; Bacteria - 0; Metazoa - 736; Fungi - 347; Plants - 385; Viruses - 0; Other Eukaryotes - /.../source: NCBI BLink).
AT1G56600	3.4755	0.692076	0.904335	-2.35472	8.37107e-24	3.38826e-22	AtGolS2	galactinol synthase 2
AT5G02200	3.47261	0.00284309	0.0383587	-4.43938	1.23752e-10	1.45159e-09	FHL	far-red-elongated hypocotyl1-like
AT1G77200	3.4632	1.20881e-16	2.55512e-14	-2.17789	6.05934e-07	3.97984e-06	ERF037	Integrase-type DNA-binding superfamily protein
AT3G17580	3.41894	0.000786878	0.0147415	-2.75166	0.000418108	0.00150798	AT3G17580	unknown protein; BEST Arabidopsis thaliana protein match is: unknown protein (TAIR:AT1G48330.1); Has 40 Blast hits to 40 proteins in 11 species: Archae - 0; Bacteria - 0; Metazoa - 0; Fungi - 0; Plants - 40; Viruses - 0; Other Eukaryotes - 0 (source /.../ BLink).
AT5G66580	3.40925	8.975e-28	5.86909e-25	-4.41784	7.0651e-06	3.79477e-05	AT5G66580	unknown protein; FUNCTIONS IN: molecular_function unknown; INVOLVED IN: N-terminal protein myristoylation; LOCATED IN: cellular_component unknown; BEST Arabidopsis thaliana protein match is: unknown protein (TAIR:AT3G50800.1); Has 1807 Blast hits to /.../proteins in 277 species: Archae - 0; Bacteria - 0; Metazoa - 736; Fungi - 347; Plants - 385; Viruses - 0; Other Eukaryotes - 339 (source: NCBI B…
AT3G23635	3.39969	2.88526e-09	2.52623e-07	-4.12499	1.0798e-32	6.45599e-31	RTFL13	ROTUNDIFOLIA like 13
AT1G05490	3.3529	7.85231e-08	5.05592e-06	-4.03043	4.37174e-22	1.55056e-20	chr31	chromatin remodeling 31
AT1G06350	3.31564	4.39976e-10	4.34289e-08	-5.71227	1.28128e-36	9.11978e-35	ADS4	Fatty acid desaturase family protein
AT1G64660	3.29428	2.28773e-21	8.70418e-19	-8.5018	2.51431e-14	4.61125e-13	ATMGL	methionine gamma-lyase
AT1G10560	3.287	3.85118e-07	2.12898e-05	-20.1023	1.19052e-09	1.20584e-08	PUB18	plant U-box 18
AT1G02660	3.22432	1.59774e-15	2.98521e-13	-4.26667	3.42698e-17	8.2714e-16	T14P4.6	alpha/beta-Hydrolases superfamily protein
AT1G21050	3.21307	2.67559e-14	4.5893e-12	-5.1857	2.6992e-16	6.04101e-15	T22I11.13	Protein of unknown function, DUF617
AT4G34770	3.21285	1.71976e-08	1.2807e-06	-2.6864	4.26661e-09	3.95583e-08	SAUR1	SAUR-like auxin-responsive protein family
AT1G13260	3.20537	1.24366e-28	8.67496e-26	-3.23423	2.74094e-08	2.23876e-07	RAV1	related to ABI3/VP1 1
AT2G42800	3.20243	3.99629e-07	2.19492e-05	-4.46968	1.9547e-13	3.26189e-12	AtRLP29	receptor like protein 29
AT1G18710	3.15222	0.0118519	0.105135	-3.30916	3.40862e-22	1.21307e-20	AtMYB47	myb domain protein 47
AT3G48260	3.12808	1.278e-13	1.99578e-11	-2.01802	1.86433e-09	1.83073e-08	WNK3	with no lysine (K) kinase 3
AT5G14920	3.12378	1.14934e-20	4.00852e-18	-2.4743	1.7427e-12	2.56815e-11	GASA14	Gibberellin-regulated family protein
AT5G46330	3.11678	0.0022577	0.0324248	-2.87472	5.68237e-08	4.41222e-07	FLS2	Leucine-rich receptor-like protein kinase family protein
AT2G14960	3.10626	1.43357e-06	6.74132e-05	-6.25994	1.15913e-17	2.91187e-16	GH3.1	Auxin-responsive GH3 family protein
AT1G29420	3.09903	1.05961e-11	1.26705e-09	-2.28009	2.10995e-09	2.05362e-08	SAUR61	SAUR-like auxin-responsive protein family
AT1G56150	3.06236	0.000191198	0.00474054	-2.68395	2.38754e-29	1.23362e-27	SAUR71	SAUR-like auxin-responsive protein family
AT5G44210	3.00787	0.00432137	0.0517033	-2.10195	3.10893e-05	0.000147122	ERF9	erf domain protein 9
AT3G16800	2.96574	1.49354e-12	2.01637e-10	-2.16839	3.3884e-05	0.000159052	AT3G16800	Protein phosphatase 2C family protein
AT4G13395	2.93494	0.0170071	0.134349	-2.12311	2.63858e-06	1.52769e-05	DVL10	ROTUNDIFOLIA like 12
AT1G69260	2.91865	0.10731	0.406436	-3.08095	7.09999e-16	1.54123e-14	AFP1	ABI five binding protein
AT3G61460	2.91031	2.31629e-06	0.00010357	-2.79605	1.33665e-20	4.21881e-19	BRH1	brassinosteroid-responsive RING-H2
AT1G05835	2.90434	9.59053e-12	1.16007e-09	-3.47396	6.73877e-13	1.04766e-11	AT1G05835	PHD finger protein
AT5G62170	2.88132	1.08641e-11	1.29155e-09	-2.30446	5.72384e-09	5.20544e-08	AT5G62170/MTG10_190	unknown protein; BEST Arabidopsis thaliana protein match is: unknown protein (TAIR:AT5G51850.1); Has 381 Blast hits to 359 proteins in 81 species: Archae - 0; Bacteria - 16; Metazoa - 101; Fungi - 21; Plants - 99; Viruses - 3; Other Eukaryotes - 141 /.../ce: NCBI BLink).
AT5G52910	2.85523	3.10852e-07	1.77245e-05	-3.4104	5.54782e-40	4.48238e-38	ATIM	timeless family protein
AT3G54400	2.83695	0.0158775	0.128382	-6.00428	5.32771e-12	7.45239e-11	T12E18_90	Eukaryotic aspartyl protease family protein
AT1G69570	2.83073	1.4223e-06	6.70339e-05	-2.66902	3.69907e-25	1.59273e-23	CDF5	Dof-type zinc finger DNA-binding family protein
AT2G19660	2.81277	2.29004e-07	1.3499e-05	-2.74543	1.93201e-18	5.1899e-17	AT2G19660	Cysteine/Histidine-rich C1 domain family protein
AT3G43960	2.80616	2.36663e-17	5.50269e-15	-6.00554	2.58354e-16	5.80077e-15	AT3G43960	Cysteine proteinases superfamily protein
AT4G11610	2.79173	0.000771302	0.0145146	-2.31297	7.75802e-16	1.67538e-14	AT4G11620	C2 calcium/lipid-binding plant phosphoribosyltransferase family protein
AT2G22821	2.7683	0.0081415	0.0811667	-2.15678	8.83401e-12	1.20509e-10	AT2G22821	other RNA
AT5G47370	2.72607	9.84115e-34	9.36072e-31	-2.54181	1.72508e-12	2.54757e-11	HAT2	Homeobox-leucine zipper protein 4 (HB-4) / HD-ZIP protein
AT5G28300	2.71461	7.3758e-05	0.00216171	-2.39181	0.00348085	0.00972241	AT5G28300	Duplicated homeodomain-like superfamily protein
AT2G14900	2.70634	1.05935e-14	1.86285e-12	-21.0184	1.5625e-10	1.80778e-09	GASA7	Gibberellin-regulated family protein
AT1G23060	2.69861	0.00358035	0.0452067	-3.33227	6.564e-10	6.9619e-09	T26J12.16	BEST Arabidopsis thaliana protein match is: TPX2 (targeting protein for Xklp2) protein family (TAIR:AT1G70950.1); Has 35333 Blast hits to 34131 proteins in 2444 species: Archae - 798; Bacteria - 22429; Metazoa - 974; Fungi - 991; Plants - 531; Virus /.../; Other Eukaryotes - 9610 (source: NCBI BLink).
AT2G41510	2.69176	0.0784549	0.344978	-3.14386	3.18363e-13	5.18448e-12	ATCKX1	cytokinin oxidase/dehydrogenase 1
AT4G39210	2.66549	0.0046298	0.0542156	-2.51126	1.25197e-19	3.70561e-18	APL3	Glucose-1-phosphate adenylyltransferase family protein
AT1G09575	2.66258	2.5996e-08	1.86441e-06	-3.47817	1.43268e-21	4.89875e-20	AT1G09575	Protein of unknown function (DUF607)
AT1G20450	2.66006	0.00722724	0.074318	-2.81441	2.44534e-26	1.12464e-24	LTI29	Dehydrin family protein
AT3G55240	2.65463	2.2593e-08	1.64732e-06	-2.02699	5.80435e-10	6.23201e-09	T26I12.120	Plant protein 1589 of unknown function
AT5G44440	2.64694	0.000353065	0.00780173	-2.96478	0.000620263	0.00213938	AT5G44440	FAD-binding Berberine family protein
AT3G03830	2.60765	4.87996e-06	0.000202615	-2.80894	7.20061e-22	2.51553e-20	SAUR28	SAUR-like auxin-responsive protein family
AT1G10060	2.60339	1.12553e-10	1.22035e-08	-9.75247	1.32919e-46	1.31201e-44	ATBCAT-1	branched-chain amino acid transaminase 1
AT1G52190	2.59486	1.77327e-16	3.63798e-14	-2.76275	5.60106e-08	4.35393e-07	AT1G52190	Major facilitator superfamily protein
AT4G37390	2.57625	4.93057e-17	1.08607e-14	-4.12219	0.00012661	0.000520108	GH3.2/YDK1/AUR3/BRU6	Auxin-responsive GH3 family protein
AT2G41190	2.57285	0.740389	0.923323	-3.1929	2.62425e-07	1.8354e-06	AT2G41190	Transmembrane amino acid transporter family protein
AT1G73480	2.56302	4.77739e-05	0.00149301	-4.32726	1.93452e-05	9.56336e-05	T9L24.33	alpha/beta-Hydrolases superfamily protein
AT1G02380	2.56288	2.79945e-05	0.000940831	-2.16024	0.0147163	0.0340468	T6A9.7	unknown protein; BEST Arabidopsis thaliana protein match is: unknown protein (TAIR:AT4G01960.1); Has 66 Blast hits to 66 proteins in 11 species: Archae - 0; Bacteria - 0; Metazoa - 0; Fungi - 0; Plants - 66; Viruses - 0; Other Eukaryotes - 0 (source /.../ BLink).
AT1G26945	2.53011	1.30781e-22	5.92733e-20	-11.0313	1.32558e-10	1.54621e-09	KDR	basic helix-loop-helix (bHLH) DNA-binding superfamily protein
AT3G61830	2.5266	2.35242e-17	5.50269e-15	-5.28141	5.67429e-09	5.16262e-08	ARF18	auxin response factor 18
AT1G10070	2.50149	4.60542e-05	0.00145579	-2.83986	4.91945e-08	3.86283e-07	ATBCAT-2	branched-chain amino acid transaminase 2
AT1G64640	2.49311	9.47839e-21	3.36178e-18	-3.80716	6.36475e-07	4.16215e-06	ENODL8	early nodulin-like protein 8
AT4G30410	2.48406	1.89334e-08	1.4e-06	-2.15625	3.7532e-05	0.000174338	AtbHLH159	sequence-specific DNA binding transcription factors
AT2G12462	2.47357	3.90427e-11	4.48905e-09	-2.47657	8.89287e-05	0.000378036	AT2G12462	BEST Arabidopsis thaliana protein match is: Sterile alpha motif (SAM) domain-containing protein (TAIR:AT1G15760.1); Has 35333 Blast hits to 34131 proteins in 2444 species: Archae - 798; Bacteria - 22429; Metazoa - 974; Fungi - 991; Plants - 531; Vir /.../ 0; Other Eukaryotes - 9610 (source: NCBI BLink).
AT1G67900	2.47342	1.29003e-26	8.18034e-24	-2.57522	1.04185e-09	1.06714e-08	AT1G67900	Phototropic-responsive NPH3 family protein
AT1G14920	2.47058	1.42045e-17	3.49697e-15	-3.00845	2.83226e-34	1.78518e-32	GAI	GRAS family transcription factor family protein
AT3G12820	2.458	3.45292e-08	2.40853e-06	-3.77223	3.75036e-19	1.08099e-17	AtMYB10	myb domain protein 10
AT2G43870	2.45332	0.166244	0.50808	-2.17877	6.63983e-09	5.97613e-08	AT2G43870	Pectin lyase-like superfamily protein
AT1G23052	2.44608	1.7555e-15	3.25093e-13	-4.94289	0.000126698	0.000520266	AT1G23052	0
AT5G14360	2.43905	0.20904	0.565676	-2.34852	0.00474011	0.0127605	F18O22_150	Ubiquitin-like superfamily protein
AT4G23030	2.43466	0.00559146	0.061974	-2.27114	4.14738e-09	3.85725e-08	F7H19.220	MATE efflux family protein
AT5G04190	2.40978	0.00251251	0.0351685	-2.55139	2.66471e-13	4.37691e-12	PKS4	phytochrome kinase substrate 4
AT3G55840	2.40468	7.00316e-08	4.56467e-06	-9.62878	2.52608e-17	6.13233e-16	HSPRO1	Hs1pro-1 protein
AT3G58780	2.38837	0.16387	0.504732	-2.11927	3.23497e-07	2.23268e-06	SHP1	K-box region and MADS-box transcription factor family protein
AT3G10720	2.38826	3.05758e-09	2.66595e-07	-2.73194	1.05394e-11	1.41923e-10	PME25	Plant invertase/pectin methylesterase inhibitor superfamily
AT5G15150	2.38552	8.87837e-09	7.06421e-07	-2.52308	0.000165454	0.000660742	ATHB-3	homeobox 3
AT2G38530	2.38547	0.214327	0.571776	-3.02552	9.09108e-07	5.78413e-06	LTP2	lipid transfer protein 2
AT3G14440	2.37757	0.62709	0.87764	-2.75843	1.18634e-09	1.20242e-08	NCED3	nine-cis-epoxycarotenoid dioxygenase 3
AT1G65920	2.37575	4.88888e-17	1.08607e-14	-2.19606	0.000532664	0.00186834	F12P19.9	Regulator of chromosome condensation (RCC1) family with FYVE zinc finger domain
AT1G75590	2.371	7.28122e-06	0.000288574	-2.28775	1.29364e-11	1.72535e-10	SAUR52	SAUR-like auxin-responsive protein family
AT4G38825	2.36236	2.75698e-06	0.000120696	-2.65857	1.09578e-07	8.13131e-07	SAUR13	SAUR-like auxin-responsive protein family
AT5G15265	2.34981	0.068819	0.319811	-3.40876	3.38805e-37	2.43637e-35	AT5G15265	unknown protein; FUNCTIONS IN: molecular_function unknown; INVOLVED IN: biological_process unknown; LOCATED IN: endomembrane system; Has 5 Blast hits to 5 proteins in 3 species: Archae - 0; Bacteria - 0; Metazoa - 0; Fungi - 0; Plants - 5; Viruses - /.../her Eukaryotes - 0 (source: NCBI BLink).
AT5G12940	2.32984	2.81009e-15	5.11339e-13	-21.6859	2.9925e-59	4.20275e-57	T24H18_110	Leucine-rich repeat (LRR) family protein
AT5G67060	2.31813	4.42565e-24	2.37464e-21	-2.09495	0.00589201	0.0154159	HEC1/AtbHLH88	basic helix-loop-helix (bHLH) DNA-binding superfamily protein
AT3G42800	2.30418	8.30336e-11	9.19344e-09	-2.90507	0.0076773	0.0193584	T21C14_20	unknown protein; BEST Arabidopsis thaliana protein match is: unknown protein (TAIR:AT1G54200.1); Has 853 Blast hits to 340 proteins in 98 species: Archae - 0; Bacteria - 94; Metazoa - 145; Fungi - 62; Plants - 95; Viruses - 0; Other Eukaryotes - 457 /.../ce: NCBI BLink).
AT2G14890	2.29937	8.18054e-06	0.000320573	-2.66784	3.35225e-10	3.71357e-09	AGP9	arabinogalactan protein 9
AT5G15580	2.28235	0.00303628	0.04029	-2.3047	6.42693e-06	3.4743e-05	LNG1	longifolia1
AT2G19810	2.27341	0.171919	0.514696	-5.31514	0.000269642	0.00102294	AT2G19810	CCCH-type zinc finger family protein
AT4G16670	2.26183	9.64185e-07	4.74742e-05	-2.50018	0.000177913	0.00070485	AT4G16670	Plant protein of unknown function (DUF828) with plant pleckstrin homology-like region
AT2G39220	2.25234	1.1409e-06	5.52649e-05	-2.0878	2.32267e-05	0.000112954	PLP6	PATATIN-like protein 6
AT1G25560	2.23263	0.00149159	0.0236641	-2.79201	3.37162e-07	2.32088e-06	TEM1	AP2/B3 transcription factor family protein
AT4G28240	2.23191	2.70284e-12	3.49133e-10	-2.26917	1.62906e-10	1.87822e-09	AT4G28240	Wound-responsive family protein
AT2G45050	2.23013	0.0609612	0.298473	-2.03665	2.99916e-18	7.96209e-17	GATA2	GATA transcription factor 2
AT5G15160	2.21406	9.1857e-07	4.5658e-05	-2.08408	0.00940318	0.0230546	BNQ2/AtbHLH134	BANQUO 2
AT1G11545	2.21085	6.7158e-18	1.71384e-15	-2.09588	1.05563e-05	5.48415e-05	XTH8	xyloglucan endotransglucosylase/hydrolase 8
AT4G22545	2.21038	2.65306e-06	0.000116634	-2.51365	0.00107534	0.00347154	AT4G22545	pseudogene of unknown protein
AT3G58850	2.20948	5.20253e-08	3.48936e-06	-2.65373	1.13303e-21	3.90606e-20	PAR2/HLH2	phy rapidly regulated 2
AT3G12710	2.20407	2.00652e-17	4.77142e-15	-4.23515	9.23828e-05	0.000391416	AT3G12710	DNA glycosylase superfamily protein
AT5G60860	2.20016	6.80925e-13	9.56311e-11	-3.0623	1.52769e-18	4.11965e-17	AtRABA1f	RAB GTPase homolog A1F
AT1G56020	2.18584	0.173356	0.516979	-9.49936	2.94727e-10	3.28581e-09	T6H22.18	unknown protein; BEST Arabidopsis thaliana protein match is: unknown protein (TAIR:AT3G12970.1); Has 3011 Blast hits to 958 proteins in 192 species: Archae - 0; Bacteria - 193; Metazoa - 479; Fungi - 286; Plants - 158; Viruses - 8; Other Eukaryotes /.../ (source: NCBI BLink).
AT3G08030	2.17559	5.2047e-12	6.44459e-10	-6.03528	4.73062e-28	2.30753e-26	T8G24.2	Protein of unknown function, DUF642
AT1G14890	2.15982	0.0102855	0.0954815	-3.46658	6.15649e-14	1.0817e-12	AT1G14890	Plant invertase/pectin methylesterase inhibitor superfamily protein
AT2G28140	2.14163	0.197088	0.548803	-2.18493	0.00279474	0.00803114	AT2G28140/F24D13.7	Protein of unknown function (DUF1635)
AT4G35770	2.12058	5.28425e-05	0.00162374	-6.15888	8.86429e-09	7.85326e-08	SEN1	Rhodanese/Cell cycle control phosphatase superfamily protein
AT1G12845	2.10525	7.25151e-05	0.00214027	-2.24882	0.01902	0.0425274	AT1G12845	unknown protein; FUNCTIONS IN: molecular_function unknown; INVOLVED IN: biological_process unknown; LOCATED IN: endomembrane system; EXPRESSED IN: 22 plant structures; EXPRESSED DURING: 13 growth stages; Has 8 Blast hits to 8 proteins in 4 species: /.../ - 0; Bacteria - 0; Metazoa - 0; Fungi - 0; Plants - 8; Viruses - 0; Other Eukaryotes - 0 (source: NCBI BLink).
AT1G11000	2.08678	2.60158e-08	1.86441e-06	-2.36549	8.92574e-05	0.000379095	MLO4	Seven transmembrane MLO family protein
AT5G25170	2.08362	0.0003015	0.00691798	-2.19707	0.00181481	0.00550947	AT5G25170	PPPDE putative thiol peptidase family protein
AT3G55760	2.08043	0.0386702	0.22685	-5.08919	3.74276e-12	5.32796e-11	AT3G55760	unknown protein; LOCATED IN: chloroplast stroma, chloroplast; EXPRESSED IN: 16 plant structures; EXPRESSED DURING: 10 growth stages; BEST Arabidopsis thaliana protein match is: unknown protein (TAIR:AT1G42430.2); Has 176 Blast hits to 125 proteins i /.../pecies: Archae - 0; Bacteria - 3; Metazoa - 19; Fungi - 9; Plants - 81; Viruses - 0; Other Eukaryotes - 64 (source: NCBI BLink).
AT3G54510	2.07307	7.88681e-05	0.00227327	-2.45262	2.83929e-05	0.000135527	T14E10_80	Early-responsive to dehydration stress protein (ERD4)
AT3G28220	2.06933	0.000671415	0.0130698	-2.46365	1.11034e-09	1.129e-08	AT3G28220	TRAF-like family protein
AT1G33170	2.05948	1.09866e-05	0.00041725	-11.6327	1.58537e-07	1.14596e-06	AT1G33170	S-adenosyl-L-methionine-dependent methyltransferases superfamily protein
AT5G22310	2.05914	2.33608e-06	0.000104232	-2.45238	0.000376632	0.00137522	AT5G22310	unknown protein; BEST Arabidopsis thaliana protein match is: unknown protein (TAIR:AT3G11590.1); Has 30201 Blast hits to 17322 proteins in 780 species: Archae - 12; Bacteria - 1396; Metazoa - 17338; Fungi - 3422; Plants - 5037; Viruses - 0; Other Eu /.../es - 2996 (source: NCBI BLink).
AT5G65390	2.0568	9.23671e-06	0.00035924	-5.2588	0.000109953	0.000457856	AGP7	arabinogalactan protein 7
AT1G62770	2.04445	0.00432036	0.0517033	-6.46207	1.3604e-09	1.36733e-08	AT1G62770	Plant invertase/pectin methylesterase inhibitor superfamily protein
AT1G11120	2.00545	2.38839e-05	0.000812673	-3.17755	0.00923257	0.0226788	AT1G11120	unknown protein; BEST Arabidopsis thaliana protein match is: unknown protein (TAIR:AT1G09812.1); Has 270 Blast hits to 255 proteins in 62 species: Archae - 0; Bacteria - 2; Metazoa - 93; Fungi - 14; Plants - 126; Viruses - 0; Other Eukaryotes - 35 ( /.../: NCBI BLink).
AT4G16442	2.00369	3.41322e-07	1.93564e-05	-7.62061	4.98763e-05	0.00022518	AT4G16442	Uncharacterised protein family (UPF0497)
hfr1-101_FR/WL_up_AND_hfr1-101_FR+UVB/FR_NOT_down: 155 genes
	hfr1-101_FR/WL			hfr1-101_FR/UVB_FR/WL
AGI	hfr1-101_FR/WL_FC	pvalue	pvalue_with_FDR	hfr1-101_FR/UVB_vs_FR/WL_FC	pvalue	pvalue_with_FDR	Name/AGI	Description
AT5G07010	165.046	4.61028e-51	1.07194e-47	-1.75257	0.0276195	0.0585756	ATST2A	sulfotransferase 2A
AT2G46970	88.861	1.78612e-168	3.73764e-164	1.09541	0.422781	0.545815	PIL1/AtbHLH124	phytochrome interacting factor 3-like 1
AT4G31370	46.6096	2.33663e-23	1.01867e-20	-1.742	0.0204892	0.0453424	FLA5	FASCICLIN-like arabinogalactan protein 5 precursor
AT2G28056	45.4147	0.00017166	0.00370708	1.28356	0.634171	0.733713	MIR172A	MIR172/MIR172A; miRNA
AT4G31380	42.0282	7.35421e-59	2.5649e-55	-1.08845	0.625614	0.726866	FLP1	FPF1-like protein 1
AT1G02340	26.6069	2.8377e-88	1.48454e-84	1.28668	0.0595683	0.112202	HFR1/FBI1/REP1/RSF1/AtbHLH26	basic helix-loop-helix (bHLH) DNA-binding superfamily protein
AT1G15050	22.061	4.80991e-25	2.39648e-22	-1.48983	0.0616878	0.115432	IAA34	indole-3-acetic acid inducible 34
AT4G16780	14.0272	2.65316e-163	2.77601e-159	-1.7314	2.03033e-11	2.63402e-10	ATHB-2	homeobox protein 2
AT5G17030	13.9717	1.58237e-09	1.25904e-07	16.2806	4.61747e-36	3.17846e-34	UGT78D3	UDP-glucosyl transferase 78D3
AT2G46990	9.63067	0.000140339	0.00313418	-2.64372	0.0309738	0.0643887	IAA20	indole-3-acetic acid inducible 20
AT2G20825	7.99285	6.65739e-08	3.87254e-06	2.5826	6.36833e-05	0.000280732	ULT2	Developmental regulator, ULTRAPETALA
AT5G50360	7.59198	0.00248282	0.0315073	-2.1166	0.183963	0.284609	AT5G50360	unknown protein; BEST Arabidopsis thaliana protein match is: unknown protein (TAIR:AT3G48510.1); Has 1807 Blast hits to 1807 proteins in 277 species: Archae - 0; Bacteria - 0; Metazoa - 736; Fungi - 347; Plants - 385; Viruses - 0; Other Eukaryotes - /.../source: NCBI BLink).
AT1G65480	7.20707	8.19212e-13	1.10599e-10	2.52272	6.7677e-06	3.6472e-05	FT	PEBP (phosphatidylethanolamine-binding protein) family protein
AT3G62090	6.87597	7.41361e-37	9.69608e-34	-1.11678	0.400891	0.524578	PIL2/PIF6/AtbHLH132	phytochrome interacting factor 3-like 2
AT1G02350	6.61392	1.26481e-35	1.39302e-32	1.33931	0.015811	0.0361913	AT1G02350	protoporphyrinogen oxidase-related
AT5G18050	5.8894	6.46691e-20	1.96125e-17	-1.97841	0.000128809	0.000528004	SAUR22	SAUR-like auxin-responsive protein family
AT5G54470	5.84107	8.69628e-31	6.49923e-28	1.29935	0.0402214	0.0805968	BBX29	B-box type zinc finger family protein
AT1G18400	5.82102	2.55409e-25	1.30358e-22	1.65699	0.000987359	0.00322282	BEE1/AtbHLH44	BR enhanced expression 1
AT1G02400	5.76129	2.01711e-19	5.7822e-17	-1.94245	0.000253647	0.000968228	GA2OX6	gibberellin 2-oxidase 6
AT5G18060	5.60868	4.44492e-20	1.38828e-17	-1.98618	5.42619e-05	0.000242779	SAUR23	SAUR-like auxin-responsive protein family
AT2G38490	5.19523	1.45279e-05	0.000461323	1.22275	0.442129	0.564455	CIPK22	CBL-interacting protein kinase 22
AT1G06340	5.0273	0.00394291	0.044903	-2.51348	0.0579535	0.10966	T2D23.4	Plant Tudor-like protein
AT5G53980	4.93195	1.72698e-12	2.24465e-10	-1.81868	0.0033688	0.00945203	ATHB52	homeobox protein 52
AT1G73550	4.90622	0.00335622	0.0396568	-2.18669	0.0999022	0.17283	T9L24.29	Bifunctional inhibitor/lipid-transfer protein/seed storage 2S albumin superfamily protein
AT1G68800	4.76716	0.000338978	0.00632952	-1.03712	0.9105	0.941035	BRC2/TCP12	TCP domain protein 12
AT1G61800	4.68834	1.72134e-05	0.000534432	6.64841	4.41172e-09	4.08313e-08	GPT2	glucose-6-phosphate/phosphate translocator 2
AT2G44910	4.6387	9.6376e-15	1.68064e-12	-1.85568	0.000316339	0.00117622	ATHB4	homeobox-leucine zipper protein 4
AT2G18969	4.43576	2.67204e-15	4.94824e-13	-1.48691	0.0201005	0.0445905	AT2G18969	BEST Arabidopsis thaliana protein match is: sequence-specific DNA binding transcription factors;transcription regulators (TAIR:AT4G30180.1); Has 30201 Blast hits to 17322 proteins in 780 species: Archae - 12; Bacteria - 1396; Metazoa - 17338; Fungi /.../; Plants - 5037; Viruses - 0; Other Eukaryotes - 2996 (source: NCBI BLink).
AT3G62610	4.32508	0.000224417	0.00454818	32.0528	5.92919e-67	1.06046e-64	ATMYB11	myb domain protein 11
AT5G07000	4.22262	1.98614e-23	8.84299e-21	-1.36845	0.0222339	0.0486324	ATST2B	sulfotransferase 2B
AT2G20835	4.1656	1.31492e-11	1.46362e-09	-1.8447	0.00174017	0.00531072	AT2G20835/F5H14.1	unknown protein; BEST Arabidopsis thaliana protein match is: unknown protein (TAIR:AT3G15534.1); Has 66 Blast hits to 66 proteins in 12 species: Archae - 0; Bacteria - 0; Metazoa - 0; Fungi - 0; Plants - 66; Viruses - 0; Other Eukaryotes - 0 (source /.../ BLink).
AT1G20680	4.14924	0.00325396	0.038777	-1.89355	0.122298	0.204327	AT1G20680	Protein of unknown function (DUF833)
AT1G14930	4.1431	0.000337827	0.00631757	-1.56253	0.218338	0.32647	MLP2	Polyketide cyclase/dehydrase and lipid transport superfamily protein
AT2G01200	4.13681	7.73966e-05	0.00190766	-1.53026	0.18513	0.285948	IAA32	indole-3-acetic acid inducible 32
AT4G30180	4.11258	4.72283e-09	3.52964e-07	-1.50612	0.058995	0.111269	AtbHLH146	sequence-specific DNA binding transcription factors;transcription regulators
AT2G39980	3.94097	3.39501e-21	1.20019e-18	-1.42186	0.0102372	0.0248087	AT2G39980	HXXXD-type acyl-transferase family protein
AT4G16770	3.85076	1.93583e-33	1.76127e-30	-1.69618	5.26841e-07	3.49546e-06	AT4G16770	2-oxoglutarate (2OG) and Fe(II)-dependent oxygenase superfamily protein
AT5G59220	3.81472	0.00151343	0.0212836	-1.76846	0.158994	0.252589	HAI1	highly ABA-induced PP2C gene 1
AT3G59900	3.76145	1.23248e-11	1.38668e-09	1.19144	0.301412	0.420546	ARGOS	auxin-regulated gene involved in organ size
AT1G07985	3.72528	3.84682e-05	0.0010648	2.1353	0.00200889	0.00602437	AT1G07985	Expressed protein
AT2G37030	3.72155	0.000417936	0.00749419	2.10806	0.0280615	0.0593686	SAUR46	SAUR-like auxin-responsive protein family
AT2G39350	3.71895	3.35072e-06	0.000129367	-1.50408	0.131316	0.216304	ABCG1	ABC-2 type transporter family protein
AT1G04310	3.58616	4.35596e-11	4.42489e-09	-1.29901	0.146389	0.235986	ERS2	ethylene response sensor 2
AT3G29575	3.53742	8.69427e-12	1.00517e-09	-1.34888	0.0906068	0.159411	AFP3	ABI five binding protein 3
AT5G17780	3.46898	3.28546e-22	1.34807e-19	4.79407	1.22004e-51	1.38003e-49	AT5G17780	alpha/beta-Hydrolases superfamily protein
AT5G15960	3.33965	9.75603e-06	0.000323541	2.63234	0.000217369	0.000844533	KIN1	stress-responsive protein (KIN1) / stress-induced protein (KIN1)
AT5G59240	3.32064	4.71729e-08	2.84478e-06	1.41352	0.057741	0.109318	RPS8B	Ribosomal protein S8e family protein
AT2G26440	3.31869	4.56043e-05	0.00122663	-1.52462	0.138716	0.226284	PME12	Plant invertase/pectin methylesterase inhibitor superfamily
AT2G34930	3.28379	1.74355e-11	1.91024e-09	-1.94145	6.41629e-05	0.000282608	AT2G34930	disease resistance family protein / LRR family protein
AT5G62210	3.26031	9.26786e-10	7.66559e-08	27.3691	1.74572e-59	2.4851e-57	AT5G62210/MMI9_30	Embryo-specific protein 3, (ATS3)
AT5G18080	3.25827	5.06196e-14	8.08599e-12	-1.38389	0.0274738	0.0583256	SAUR24	SAUR-like auxin-responsive protein family
AT4G13260	3.24097	1.9422e-12	2.41919e-10	-1.9807	1.64686e-05	8.28419e-05	YUC2	Flavin-binding monooxygenase family protein
AT5G17220	3.14869	1.24597e-05	0.000404861	33.3662	4.16512e-39	3.25222e-37	ATGSTF12	glutathione S-transferase phi 12
AT3G54200	3.13635	2.00635e-22	8.39696e-20	-1.78035	3.66125e-07	2.50213e-06	F24B22.160	Late embryogenesis abundant (LEA) hydroxyproline-rich glycoprotein family
AT4G12470	3.09752	0.00179428	0.0242709	-1.30818	0.446928	0.56902	AZI1	azelaic acid induced 1
AT3G23030	3.07927	3.59448e-18	9.28618e-16	-1.65452	6.89425e-05	0.000301818	IAA2	indole-3-acetic acid inducible 2
AT5G66590	3.05485	1.58795e-13	2.37354e-11	1.53606	0.00314751	0.00891872	K1F13.27	CAP (Cysteine-rich secretory proteins, Antigen 5, and Pathogenesis-related 1 protein) superfamily protein
AT5G15970	3.04335	3.27993e-09	2.52338e-07	1.09293	0.627433	0.728454	KIN2	stress-responsive protein (KIN2) / stress-induced protein (KIN2) / cold-responsive protein (COR6.6) / cold-regulated protein (COR6.6)
AT5G18030	3.02337	3.25388e-10	2.8852e-08	-1.19429	0.292399	0.410896	SAUR-like	SAUR-like auxin-responsive protein family
AT5G57560	2.9804	2.07249e-08	1.37679e-06	2.24567	2.12587e-05	0.0001042	XTH22/TCH4	Xyloglucan endotransglucosylase/hydrolase family protein
AT1G69490	2.89676	0.00028948	0.00556771	1.00721	0.978964	0.986317	NAP	NAC-like, activated by AP3/PI
AT4G27310	2.84472	1.52976e-14	2.62392e-12	1.0826	0.542513	0.655199	BBX28	B-box type zinc finger family protein
AT2G35658	2.8129	0.00234879	0.0301169	1.08954	0.743231	0.819996	AT2G35658	unknown protein; FUNCTIONS IN: molecular_function unknown; INVOLVED IN: biological_process unknown; LOCATED IN: cellular_component unknown; BEST Arabidopsis thaliana protein match is: unknown protein (TAIR:AT4G16840.1); Has 30201 Blast hits to 17322 /.../ins in 780 species: Archae - 12; Bacteria - 1396; Metazoa - 17338; Fungi - 3422; Plants - 5037; Viruses - 0; Other Eukaryotes - 2996 (source: NC…
AT5G48900	2.80322	4.2601e-21	1.46142e-18	-1.95815	3.38559e-10	3.74851e-09	AT5G48900	Pectin lyase-like superfamily protein
AT5G18020	2.7828	2.85226e-10	2.5507e-08	-1.10966	0.501445	0.619179	SAUR20	SAUR-like auxin-responsive protein family
AT2G45900	2.75289	0.00105229	0.0159335	-1.90687	0.0327352	0.0674362	AT2G45900	Phosphatidylinositol N-acetyglucosaminlytransferase subunit P-related
AT2G22810	2.75269	2.00261e-06	8.21697e-05	-1.69435	0.0103952	0.0251392	ACS4	1-aminocyclopropane-1-carboxylate synthase 4
AT4G38400	2.73235	5.38739e-11	5.36841e-09	-1.95029	6.72569e-06	3.62643e-05	ATEXLA2	expansin-like A2
AT1G21910	2.72628	1.17922e-08	8.28064e-07	-1.45774	0.0250468	0.0539282	DREB26	Integrase-type DNA-binding superfamily protein
AT1G21830	2.70485	3.46478e-17	7.88086e-15	-1.77859	5.43104e-07	3.59424e-06	AT1G21820	unknown protein; CONTAINS InterPro DOMAIN/s: Protein of unknown function DUF740 (InterPro:IPR008004); BEST Arabidopsis thaliana protein match is: unknown protein (TAIR:AT1G44608.1); Has 49 Blast hits to 49 proteins in 12 species: Archae - 0; Bacteri /.../ Metazoa - 0; Fungi - 0; Plants - 49; Viruses - 0; Other Eukaryotes - 0 (source: NCBI BLink).
AT2G31940	2.69573	0.00128937	0.018724	-1.02625	0.917829	0.945354	AT2G31940	unknown protein; INVOLVED IN: biological_process unknown; LOCATED IN: endomembrane system; EXPRESSED IN: 16 plant structures; EXPRESSED DURING: 6 growth stages; BEST Arabidopsis thaliana protein match is: unknown protein (TAIR:AT5G19875.1); Has 227 /.../hits to 227 proteins in 13 species: Archae - 0; Bacteria - 0; Metazoa - 0; Fungi - 0; Plants - 227; Viruses - 0; Other Eukaryotes - 0 (source: NC…
AT1G11210	2.68335	4.32084e-10	3.73628e-08	-1.04889	0.74319	0.819994	T28P6.13	Protein of unknown function (DUF761)
AT3G22840	2.64262	1.97081e-09	1.54461e-07	176.762	2.65531e-152	3.96894e-149	ELIP1	Chlorophyll A-B binding family protein
AT1G15580	2.63981	9.182e-05	0.00220853	-1.93466	0.00562522	0.0148254	IAA5	indole-3-acetic acid inducible 5
AT5G02190	2.6394	3.38025e-06	0.000130236	-1.69914	0.0071876	0.0182822	EMB24	Eukaryotic aspartyl protease family protein
AT5G01790	2.63122	7.14716e-10	5.95863e-08	-1.13067	0.41726	0.54079	T20L15_60	unknown protein; FUNCTIONS IN: molecular_function unknown; INVOLVED IN: biological_process unknown; LOCATED IN: chloroplast; EXPRESSED IN: 19 plant structures; EXPRESSED DURING: 13 growth stages; Has 121 Blast hits to 121 proteins in 12 species: Arc /.../0; Bacteria - 0; Metazoa - 0; Fungi - 0; Plants - 121; Viruses - 0; Other Eukaryotes - 0 (source: NCBI BLink).
AT5G25460	2.61708	1.62002e-24	7.53343e-22	-1.03035	0.745912	0.822	AT5G25460	Protein of unknown function, DUF642
AT5G59010	2.61546	7.90551e-19	2.17672e-16	1.2598	0.0228526	0.0498398	AT5G59010	Protein kinase protein with tetratricopeptide repeat domain
AT1G06000	2.61136	9.14391e-19	2.48501e-16	8.7891	1.4219e-81	3.96728e-79	UGT89C1	UDP-Glycosyltransferase superfamily protein
AT5G24580	2.60044	1.5145e-08	1.03233e-06	-1.78572	0.000337198	0.00124536	AT5G24580	Heavy metal transport/detoxification superfamily protein
AT3G19970	2.59595	1.36921e-12	1.80202e-10	-1.2653	0.0653742	0.121192	AT3G19970	alpha/beta-Hydrolases superfamily protein
AT1G02470	2.58274	0.00348788	0.0408435	-1.66752	0.0910193	0.160056	AT1G02470	Polyketide cyclase/dehydrase and lipid transport superfamily protein
AT5G10100	2.57769	0.000259629	0.00511582	1.35857	0.195683	0.298895	TPPI	Haloacid dehalogenase-like hydrolase (HAD) superfamily protein
AT2G18790	2.57008	1.48102e-43	2.58266e-40	1.28571	0.00013237	0.000541011	PHYB	phytochrome B
AT1G44830	2.55977	0.00224419	0.0289531	-1.39259	0.223861	0.333251	ERF014	Integrase-type DNA-binding superfamily protein
AT5G62220	2.54265	7.55591e-22	2.9833e-19	-1.09999	0.310288	0.430907	ATGT18	glycosyltransferase 18
AT2G36270	2.49429	7.25365e-05	0.00180487	-1.92801	0.00236059	0.00693495	ABI5	Basic-leucine zipper (bZIP) transcription factor family protein
AT1G35140	2.47979	8.51663e-05	0.00206511	2.70691	6.32902e-06	3.42491e-05	EXL1/PHI-1	Phosphate-responsive 1 family protein
AT1G64220	2.47505	5.43346e-05	0.00142661	1.33874	0.114505	0.193752	TOM7-2	translocase of outer membrane 7 kDa subunit 2
AT2G28040	2.45828	0.00436307	0.0484278	-1.14711	0.628296	0.729092	AT2G28040	Eukaryotic aspartyl protease family protein
AT5G57660	2.44	2.22782e-21	8.32487e-19	-1.80738	1.8095e-10	2.06577e-09	COL5/BBX6	CONSTANS-like 5
AT4G11050	2.41101	0.00344763	0.040531	-1.89483	0.0249547	0.0537608	AtGH9C3	glycosyl hydrolase 9C3
AT3G08570	2.40827	5.21478e-07	2.49143e-05	-1.43375	0.0245358	0.0529752	AT3G08570	Phototropic-responsive NPH3 family protein
AT1G36940	2.39102	4.99596e-07	2.39234e-05	-1.52846	0.00985224	0.0240076	F1O3.8	unknown protein; Has 21 Blast hits to 21 proteins in 8 species: Archae - 0; Bacteria - 0; Metazoa - 0; Fungi - 0; Plants - 21; Viruses - 0; Other Eukaryotes - 0 (source: NCBI BLink).
AT3G50350	2.38376	1.95794e-08	1.30483e-06	-1.41222	0.0205954	0.045531	F11C1_190	Protein of unknown function (DUF1685)
AT3G51660	2.36185	0.00391948	0.0447458	-1.4704	0.186167	0.287275	AT3G51660/T18N14_40	Tautomerase/MIF superfamily protein
AT3G19270	2.35622	0.00204254	0.0267505	1.84312	0.00683502	0.0175238	CYP707A4	cytochrome P450, family 707, subfamily A, polypeptide 4
AT3G50340	2.35473	1.4756e-10	1.37238e-08	-1.99141	1.72443e-07	1.24047e-06	F11C1_180	unknown protein; BEST Arabidopsis thaliana protein match is: unknown protein (TAIR:AT5G67020.1); Has 128 Blast hits to 128 proteins in 39 species: Archae - 0; Bacteria - 46; Metazoa - 0; Fungi - 3; Plants - 76; Viruses - 0; Other Eukaryotes - 3 (sou /.../CBI BLink).
AT5G46240	2.35448	2.7793e-17	6.39116e-15	-1.01244	0.898655	0.932708	KAT1	potassium channel in Arabidopsis thaliana 1
AT5G08130	2.34531	1.50795e-26	8.0911e-24	-1.80033	8.3463e-14	1.44105e-12	BIM1/AtbHLH46	basic helix-loop-helix (bHLH) DNA-binding superfamily protein
AT4G21500	2.32918	0.000147866	0.00326741	-1.28087	0.218792	0.327008	F18E5.120	unknown protein; FUNCTIONS IN: molecular_function unknown; INVOLVED IN: biological_process unknown; LOCATED IN: endomembrane system; BEST Arabidopsis thaliana protein match is: unknown protein (TAIR:AT4G05018.1); Has 20 Blast hits to 20 proteins in /.../ies: Archae - 0; Bacteria - 0; Metazoa - 0; Fungi - 0; Plants - 17; Viruses - 0; Other Eukaryotes - 3 (source: NCBI BLink).
AT2G43140	2.32569	0.00249252	0.031573	1.34889	0.258333	0.373463	BHLH129/AtbHLH129	basic helix-loop-helix (bHLH) DNA-binding superfamily protein
AT5G60840	2.32558	1.05697e-20	3.56743e-18	-1.63974	1.0427e-08	9.12566e-08	AT5G60840/MAE1_90	unknown protein; Has 361 Blast hits to 333 proteins in 92 species: Archae - 2; Bacteria - 55; Metazoa - 145; Fungi - 36; Plants - 42; Viruses - 19; Other Eukaryotes - 62 (source: NCBI BLink).
AT5G49630	2.30843	2.22325e-07	1.15158e-05	-1.41887	0.02442	0.0527524	AAP6	amino acid permease 6
AT5G48880	2.2958	1.12836e-11	1.29027e-09	10.7937	2.16288e-75	4.97367e-73	PKT1	peroxisomal 3-keto-acyl-CoA thiolase 2
AT4G11521	2.29442	0.00179155	0.0242509	1.20745	0.445187	0.567287	CRK34	Receptor-like protein kinase-related family protein
AT2G22590	2.288	0.00346615	0.0406573	159.785	9.31807e-210	6.49966e-206	UGT91A1	UDP-Glycosyltransferase superfamily protein
AT2G44570	2.2851	0.000585269	0.00988486	-1.73082	0.0149762	0.034545	AtGH9B12	glycosyl hydrolase 9B12
AT3G08660	2.27505	2.38217e-05	0.000710777	-1.05225	0.767724	0.839318	AT3G08660	Phototropic-responsive NPH3 family protein
AT4G14690	2.26853	3.25153e-05	0.000926996	437.001	3.00656e-134	3.14576e-131	ELIP2	Chlorophyll A-B binding family protein
AT2G23910	2.26365	2.09701e-07	1.09159e-05	22.6458	2.97515e-74	6.6232e-72	AT2G23910	NAD(P)-binding Rossmann-fold superfamily protein
AT3G30180	2.24911	2.34754e-13	3.43528e-11	-1.1626	0.160603	0.254759	CYP85A2	brassinosteroid-6-oxidase 2
AT2G29090	2.24497	2.19243e-05	0.000662033	17.3536	1.4537e-81	4.00264e-79	CYP707A2	cytochrome P450, family 707, subfamily A, polypeptide 2
AT5G52570	2.22642	1.59578e-15	3.00841e-13	-1.17727	0.094587	0.165137	BETA-OHASE 2	beta-carotene hydroxylase 2
AT1G24530	2.21866	4.63097e-09	3.47339e-07	-1.00401	0.975533	0.984295	AT1G24530	Transducin/WD40 repeat-like superfamily protein
AT5G65300	2.21561	0.000211021	0.00433558	-1.81873	0.00350686	0.00978331	AT5G65300	unknown protein; Has 30201 Blast hits to 17322 proteins in 780 species: Archae - 12; Bacteria - 1396; Metazoa - 17338; Fungi - 3422; Plants - 5037; Viruses - 0; Other Eukaryotes - 2996 (source: NCBI BLink).
AT5G49330	2.21252	1.1921e-07	6.47945e-06	8.69635	3.10926e-47	3.15847e-45	MYB111	myb domain protein 111
AT1G01470	2.21119	7.09911e-08	4.08121e-06	-1.58982	0.00142863	0.00445415	LEA14	Late embryogenesis abundant protein
AT1G73830	2.20915	0.00133	0.0192208	-1.18999	0.469234	0.589225	BEE3/AtbHLH50	BR enhanced expression 3
AT3G44310	2.18646	3.79168e-11	3.92795e-09	1.3259	0.015896	0.0363461	NIT1	nitrilase 1
AT2G46790	2.1833	2.53935e-08	1.63503e-06	2.16729	3.0363e-09	2.88807e-08	APRR9	pseudo-response regulator 9
AT4G03140	2.18247	2.20361e-05	0.00066445	-1.57554	0.00918258	0.0225692	F4C21.6	NAD(P)-binding Rossmann-fold superfamily protein
AT2G45210	2.18062	0.00134088	0.0193634	-1.60774	0.0407859	0.0814705	SAUR36/SAG201	SAUR-like auxin-responsive protein family
AT2G45310	2.15975	7.70064e-09	5.59526e-07	-1.32369	0.0288384	0.060742	GAE4	UDP-D-glucuronate 4-epimerase 4
AT1G78970	2.1529	9.32213e-06	0.000311124	-1.60485	0.00566097	0.0149013	LUP1	lupeol synthase 1
AT1G01260	2.15232	3.44124e-21	1.20019e-18	-1.40471	1.08341e-05	5.6173e-05	BHLH13/MYC7E/AtbHLH13	basic helix-loop-helix (bHLH) DNA-binding superfamily protein
AT1G15760	2.1477	0.00153417	0.0214434	1.52682	0.0297432	0.0623279	F7H2.10	Sterile alpha motif (SAM) domain-containing protein
AT3G21310	2.14016	0.00327719	0.0389429	-1.43505	0.129178	0.213601	AT3G21310	Core-2/I-branching beta-1,6-N-acetylglucosaminyltransferase family protein
AT2G42610	2.13077	9.10859e-06	0.000305135	-1.57213	0.00581128	0.0152351	LSH10	Protein of unknown function (DUF640)
AT5G51810	2.12618	0.000574429	0.0097569	-1.76714	0.00786357	0.0197495	GA20OX2	gibberellin 20 oxidase 2
AT5G63820	2.11747	0.00117206	0.0173098	-1.64036	0.0242029	0.05237	AT5G63820	Protein of unknown function (DUF626)
AT1G29465	2.11065	2.07127e-05	0.000630909	-1.56808	0.00802379	0.0201085	AT1G29465	unknown protein; FUNCTIONS IN: molecular_function unknown; INVOLVED IN: biological_process unknown; LOCATED IN: endomembrane system; Has 30201 Blast hits to 17322 proteins in 780 species: Archae - 12; Bacteria - 1396; Metazoa - 17338; Fungi - 3422; /.../ - 5037; Viruses - 0; Other Eukaryotes - 2996 (source: NCBI BLink).
AT2G44080	2.10524	0.000422866	0.00756317	-1.46914	0.0589309	0.111177	ARL	ARGOS-like
AT2G28050	2.10038	1.0069e-05	0.000333393	1.11206	0.485108	0.604602	AT2G28050	Pentatricopeptide repeat (PPR) superfamily protein
AT5G39610	2.09676	0.00447322	0.0493186	-1.97322	0.00834165	0.0207831	ATNAC2	NAC domain containing protein 6
AT3G05880	2.08779	1.63353e-08	1.10985e-06	-1.5514	0.000677832	0.0023094	RCI2A	Low temperature and salt responsive protein family
AT4G16750	2.08595	0.000110173	0.00254748	-1.20122	0.31276	0.433517	ERF039	Integrase-type DNA-binding superfamily protein
AT4G27280	2.07644	2.23533e-05	0.000671112	-1.19819	0.275636	0.392344	AT4G27280	Calcium-binding EF-hand family protein
AT4G08950	2.07518	6.2228e-08	3.66812e-06	-1.83363	5.96704e-06	3.23991e-05	EXO	Phosphate-responsive 1 family protein
AT5G09440	2.07085	5.88567e-08	3.48905e-06	-1.71775	4.62521e-05	0.000210453	EXL4	EXORDIUM like 4
AT1G50110	2.0651	2.22657e-05	0.000669444	-1.42699	0.0285998	0.0603212	BCAT6	D-aminoacid aminotransferase-like PLP-dependent enzymes superfamily protein
AT1G07150	2.06452	5.40944e-06	0.000195844	4.27566	1.20546e-24	5.00504e-23	MAPKKK13	mitogen-activated protein kinase kinase kinase 13
AT4G24960	2.0575	0.000162126	0.003523	-1.10897	0.580571	0.688877	ATHVA22D	HVA22 homologue D
AT2G34300	2.05562	8.98162e-17	1.97841e-14	-1.84602	8.88076e-13	1.35748e-11	AT2G34300	S-adenosyl-L-methionine-dependent methyltransferases superfamily protein
AT3G28340	2.05385	4.25318e-05	0.00115737	-1.69318	0.00197466	0.00594045	GATL10	galacturonosyltransferase-like 10
AT4G27720	2.05338	1.27996e-17	3.11447e-15	-1.38949	6.57466e-05	0.000289036	T29A15.210	Major facilitator superfamily protein
AT4G14560	2.04808	6.42001e-09	4.76402e-07	-1.34805	0.012959	0.0305167	IAA1	indole-3-acetic acid inducible
AT5G17460	2.0445	0.000575578	0.00976848	-1.0926	0.664019	0.757752	AT5G17460	unknown protein; FUNCTIONS IN: molecular_function unknown; INVOLVED IN: response to salt stress; LOCATED IN: mitochondrion; Has 30201 Blast hits to 17322 proteins in 780 species: Archae - 12; Bacteria - 1396; Metazoa - 17338; Fungi - 3422; Plants - /.../Viruses - 0; Other Eukaryotes - 2996 (source: NCBI BLink).
AT1G20900	2.04408	1.73022e-09	1.37147e-07	-1.28008	0.0284623	0.0600951	ESC	Predicted AT-hook DNA-binding family protein
AT3G51240	2.0417	2.19865e-08	1.44229e-06	25.5011	6.0038e-111	3.3062e-108	F3H	flavanone 3-hydroxylase
AT5G17040	2.04011	2.67342e-06	0.000106941	7.85601	8.27071e-74	1.74821e-71	UGT78D4	UDP-Glycosyltransferase superfamily protein
AT5G54585	2.02791	0.000234365	0.00469314	1.3273	0.128794	0.213139	AT5G54585	unknown protein; Has 30201 Blast hits to 17322 proteins in 780 species: Archae - 12; Bacteria - 1396; Metazoa - 17338; Fungi - 3422; Plants - 5037; Viruses - 0; Other Eukaryotes - 2996 (source: NCBI BLink).
AT5G05270	2.01519	4.1369e-08	2.51678e-06	11.7068	2.38415e-71	4.7515e-69	AT5G05270	Chalcone-flavanone isomerase family protein
AT2G47270	2.01177	7.25558e-06	0.000250959	1.46527	0.00487629	0.0130722	UPB1/AtbHLH151	sequence-specific DNA binding transcription factors;transcription regulators
AT3G23050	2.00049	8.33103e-11	8.07107e-09	-1.24997	0.0346573	0.070838	IAA7/AXR2	indole-3-acetic acid 7
