# Supplementary material for: UVR8-mediated inhibition of shade avoidance involves HFR1 stabilization in Arabidopsis
Source: PLoS Genet. 2020 May 11;16(5):e1008797. doi: 10.1371/journal.pgen.1008797 (PMC7241853; doi:10.1371/journal.pgen.1008797)
Supplement: S2 Table — (XLSX) [file pgen.1008797.s007.xlsx]

## Sheet: Sheet1
S2 Table: Genes upregulated by low R:FR in Col wild type, uvr8-6, hfr1-101 (lists corresponding to Fig 2B).
Col_FR/WL_up and hfr1_FR/WL_up and uvr8_FR/WL_up: 204 genes
Col_FR/WL_up and hfr1_FR/WL_up: 42 genes
Col_FR/WL_up and uvr8_FR/WL_up: 14 genes
hfr1_FR_up and uvr8_FR_up: 52 genes
Col_FR/WL_up: 55 genes
hfr1_FR/WL_up: 67 genes
uvr8_FR/WL_up: 60 genes
Col_FR/WL_up_and_hfr1_FR/WL_up_and_uvr8_FR/WL_up
	Col_FR/WL			hfr1_FR/WL			uvr8_FR/WL
AGI	Col_FR/WL_FC	pvalue	pvalue_with_FDR	hfr1_FR/WL_FC	pvalue	pvalue_with_FDR	uvr8_FR/WL_FC	pvalue	pvalue_with_FDR	Name/AGI	Description
AT4G16740	216.384	1.51167e-12	2.02777e-10	315.278	3.67964e-14	6.063e-12	66.1307	5.12656e-07	3.09159e-05	ATTPS03	terpene synthase 03
AT4G31370	117.008	1.28795e-23	6.73789e-21	46.6096	2.33663e-23	1.01867e-20	21.5058	8.29013e-19	2.99102e-16	FLA5	FASCICLIN-like arabinogalactan protein 5 precursor
AT2G46970	81.9843	1.30412e-151	2.729e-147	88.861	1.78612e-168	3.73764e-164	64.8414	5.8891e-150	1.23235e-145	PIL1/AtbHLH124	phytochrome interacting factor 3-like 1
AT3G21320	75.042	1.31066e-47	3.91812e-44	56.4965	1.66826e-42	2.68538e-39	44.5372	1.31302e-35	1.96259e-32	44.5372	BEST Arabidopsis thaliana protein match is: hydroxyproline-rich glycoprotein family protein (TAIR:AT2G25930.1); Has 63 Blast hits to 58 proteins in 21 species: Archae - 0; Bacteria - 0; Metazoa - 3; Fungi - 0; Plants - 58; Viruses - 0; Other Eukaryo /.../2 (source: NCBI BLink).
AT4G10240	56.085	2.3303e-13	3.50819e-11	54.1816	7.10766e-13	9.72123e-11	19.4172	3.84824e-10	4.49879e-08	BBX23	B-box zinc finger family protein
AT4G31380	52.5532	2.11478e-59	7.37566e-56	42.0282	7.35421e-59	2.5649e-55	26.4931	3.98926e-50	1.39132e-46	FLP1	FPF1-like protein 1
AT2G21910	51.4714	9.83928e-30	7.09989e-27	55.6268	9.25673e-31	6.67953e-28	56.7772	3.32107e-29	2.8957e-26	CYP96A5	cytochrome P450, family 96, subfamily A, polypeptide 5
AT5G07010	48.4875	1.10127e-35	1.2129e-32	165.046	4.61028e-51	1.07194e-47	47.0865	3.31354e-35	4.62261e-32	ATST2A	sulfotransferase 2A
AT5G16023	28.9277	3.52927e-24	1.94351e-21	23.2009	7.66421e-27	4.33463e-24	22.3714	2.52681e-21	1.22967e-18	RTFL18	ROTUNDIFOLIA like 18
AT1G15050	28.7864	2.70404e-26	1.66426e-23	22.061	4.80991e-25	2.39648e-22	10.9693	4.85761e-16	1.30321e-13	IAA34	indole-3-acetic acid inducible 34
AT2G28056	27.2834	0.00145497	0.023241	45.4147	0.00017166	0.00370708	34.6872	0.000247479	0.00618728	MIR172A	MIR172/MIR172A; miRNA
AT1G62410	22.4413	3.27614e-18	8.46377e-16	23.9823	7.45962e-16	1.45888e-13	16.8694	5.65001e-12	8.88963e-10	AT1G62410	MIF4G domain-containing protein
AT1G02340	20.3518	1.46521e-77	7.66525e-74	26.6069	2.8377e-88	1.48454e-84	16.8153	2.2709e-71	1.18802e-67	HFR1/FBI1/REP1/RSF1/AtbHLH26	basic helix-loop-helix (bHLH) DNA-binding superfamily protein
AT3G21330	20.2408	7.26181e-107	5.06535e-103	18.7255	7.10199e-104	4.95388e-100	20.5044	4.45768e-105	3.10938e-101	BHLH87/AtbHLH87	basic helix-loop-helix (bHLH) DNA-binding superfamily protein
AT1G75450	20.1289	1.5466e-46	4.04552e-43	26.2093	2.09674e-52	5.48455e-49	20.7814	1.15996e-47	3.46761e-44	CKX5	cytokinin oxidase 5
AT4G37770	19.8285	5.59155e-41	9.00068e-38	24.3077	7.99207e-46	1.52038e-42	17.3885	5.73525e-38	9.33931e-35	ACS8	1-amino-cyclopropane-1-carboxylate synthase 8
AT5G02540	19.7541	1.42014e-44	2.97178e-41	17.7945	2.78115e-42	4.15702e-39	11.3157	2.91203e-32	3.80857e-29	T22P11_130	NAD(P)-binding Rossmann-fold superfamily protein
AT1G06080	18.2682	1.81372e-31	1.58141e-28	16.9972	2.61709e-30	1.71141e-27	9.85602	1.06792e-21	5.45055e-19	ADS1	delta 9 desaturase 1
AT2G23170	15.0533	9.30498e-20	2.82197e-17	21.4396	1.50062e-23	6.8265e-21	13.5962	1.5695e-18	5.56666e-16	GH3.3	Auxin-responsive GH3 family protein
AT1G52830	13.6192	6.75694e-17	1.47287e-14	4.36865	1.38054e-07	7.3697e-06	9.49429	1.11829e-14	2.46331e-12	IAA6/SHY1	indole-3-acetic acid 6
AT1G67265	13.0115	1.05709e-11	1.26705e-09	8.53372	7.10758e-12	8.3558e-10	8.02459	1.37189e-10	1.7505e-08	DVL3	ROTUNDIFOLIA like 21
AT4G13790	11.8052	0.00090582	0.0163689	8.57164	0.000296152	0.00565962	14.8419	2.28808e-06	0.000114546	SAUR25	SAUR-like auxin-responsive protein family
AT3G15540	11.5641	1.95718e-41	3.413e-38	7.50479	2.16093e-30	1.4587e-27	9.91762	5.80192e-38	9.33931e-35	IAA19/MSG2	indole-3-acetic acid inducible 19
AT5G18050	11.1004	1.59116e-31	1.44768e-28	5.8894	6.46691e-20	1.96125e-17	8.93271	1.91288e-27	1.53957e-24	SAUR22	SAUR-like auxin-responsive protein family
AT2G18010	11.0214	1.33128e-22	5.92733e-20	9.11713	1.6312e-19	4.7409e-17	15.4176	1.34799e-25	9.72693e-23	SAUR10	SAUR-like auxin-responsive protein family
AT4G32280	10.8505	1.57656e-41	2.9992e-38	6.80436	1.02336e-29	6.48932e-27	9.62058	1.23175e-38	2.34324e-35	IAA29	indole-3-acetic acid inducible 29
AT1G29490	10.8258	2.55675e-18	6.68782e-16	6.13648	1.68986e-11	1.86116e-09	17.6082	3.76802e-21	1.79204e-18	SAUR68	SAUR-like auxin-responsive protein family
AT1G31880	10.0586	9.35781e-36	1.0879e-32	6.90255	3.21358e-26	1.68119e-23	6.54886	2.10508e-25	1.46836e-22	NLM9	DZC (Disease resistance/zinc finger/chromosome condensation-like region) domain containing protein
AT4G16780	9.41676	1.55111e-122	1.62293e-118	14.0272	2.65316e-163	2.77601e-159	9.15234	1.85577e-123	1.9417e-119	ATHB-2	homeobox protein 2
AT2G47780	9.26454	4.17323e-13	6.02269e-11	27.2749	5.79084e-23	2.47304e-20	20.7031	4.75113e-21	2.16062e-18	AT2G47780	Rubber elongation factor protein (REF)
AT2G01200	9.10401	3.72163e-09	3.20308e-07	4.13681	7.73966e-05	0.00190766	7.74172	6.62666e-09	6.13582e-07	IAA32	indole-3-acetic acid inducible 32
AT5G18060	8.68898	2.07535e-28	1.40093e-25	5.60868	4.44492e-20	1.38828e-17	6.05184	1.26291e-21	6.29232e-19	SAUR23	SAUR-like auxin-responsive protein family
AT3G23635	8.51508	2.88526e-09	2.52623e-07	3.39969	9.73624e-05	0.00231874	4.56271	2.16599e-06	0.000108955	RTFL13	ROTUNDIFOLIA like 13
AT5G22500	8.41844	3.66693e-13	5.44214e-11	11.9054	1.5658e-16	3.27659e-14	5.56955	2.07334e-09	2.09598e-07	FAR1	fatty acid reductase 1
AT3G60650	8.12454	3.09108e-12	3.94414e-10	7.17369	4.44547e-11	4.49401e-09	9.12541	9.46038e-14	1.86762e-11	T4C21_60	unknown protein; Has 10 Blast hits to 10 proteins in 5 species: Archae - 0; Bacteria - 0; Metazoa - 0; Fungi - 0; Plants - 10; Viruses - 0; Other Eukaryotes - 0 (source: NCBI BLink).
AT4G14130	8.12249	6.22742e-30	4.6541e-27	18.2584	1.8917e-50	3.95857e-47	7.2158	3.40179e-27	2.63651e-24	XTH15/XTR7	xyloglucan endotransglucosylase/hydrolase 15
AT4G28720	8.02767	2.17804e-36	2.68104e-33	7.14748	2.66191e-33	2.32096e-30	6.71293	1.95863e-31	2.41096e-28	YUC8	Flavin-binding monooxygenase family protein
AT3G51410	7.36221	4.72281e-10	4.59672e-08	3.95427	2.37288e-06	9.58587e-05	4.28505	9.36703e-07	5.32648e-05	F26O13.50	Arabidopsis protein of unknown function (DUF241)
AT5G44260	7.13523	1.14779e-15	2.18352e-13	8.34796	9.14714e-18	2.30618e-15	4.28903	1.17749e-09	1.25077e-07	AT5G44260	Zinc finger C-x8-C-x5-C-x3-H type family protein
AT5G50335	7.12063	4.12381e-13	5.99269e-11	8.19073	4.27161e-14	6.95278e-12	4.37602	2.66871e-08	2.18147e-06	AT5G50335/MXI22.20	unknown protein; Has 30201 Blast hits to 17322 proteins in 780 species: Archae - 12; Bacteria - 1396; Metazoa - 17338; Fungi - 3422; Plants - 5037; Viruses - 0; Other Eukaryotes - 2996 (source: NCBI BLink).
AT5G57760	6.98187	4.48975e-09	3.7884e-07	10.0485	1.21939e-11	1.38668e-09	6.20348	3.63567e-08	2.90382e-06	AT5G57760	unknown protein; Has 5 Blast hits to 5 proteins in 2 species: Archae - 0; Bacteria - 0; Metazoa - 0; Fungi - 0; Plants - 5; Viruses - 0; Other Eukaryotes - 0 (source: NCBI BLink).
AT5G25190	6.96954	5.85224e-31	4.89856e-28	7.69388	3.58397e-33	2.99992e-30	6.62308	2.90856e-29	2.64628e-26	ERF003	Integrase-type DNA-binding superfamily protein
AT1G09350	6.89153	5.57631e-10	5.35274e-08	10.5701	3.59383e-13	5.11596e-11	9.25631	2.69281e-12	4.33459e-10	AtGolS3	galactinol synthase 3
AT5G02760	6.80185	1.84401e-20	6.22384e-18	5.03425	1.79897e-15	3.36118e-13	4.93422	3.86985e-15	8.70757e-13	APD7	Protein phosphatase 2C family protein
AT1G10550	6.80193	6.03582e-23	2.87058e-20	6.58996	8.84728e-22	3.42848e-19	5.86088	5.17023e-20	2.12142e-17	XTH33	xyloglucan:xyloglucosyl transferase 33
AT2G46990	6.59794	0.000238912	0.00563638	9.63067	0.000140339	0.00313418	4.16714	0.00153109	0.0267443	IAA20	indole-3-acetic acid inducible 20
AT4G36110	6.60435	1.09527e-15	2.10272e-13	8.3206	2.13793e-17	4.97092e-15	5.46413	2.23722e-12	3.68631e-10	SAUR9	SAUR-like auxin-responsive protein family
AT5G63650	6.48049	1.75419e-35	1.83541e-32	7.36065	1.13877e-39	1.58866e-36	3.97512	4.85278e-21	2.16062e-18	SNRK2-5	SNF1-related protein kinase 2.5
AT3G29370	6.32163	4.37394e-12	5.5138e-10	4.66421	1.53078e-09	1.22733e-07	5.01355	1.80261e-09	1.84007e-07	P1R3/MUO10_8	unknown protein; BEST Arabidopsis thaliana protein match is: unknown protein (TAIR:AT5G39240.1); Has 16 Blast hits to 16 proteins in 5 species: Archae - 0; Bacteria - 0; Metazoa - 0; Fungi - 0; Plants - 16; Viruses - 0; Other Eukaryotes - 0 (source: /.../BLink).
AT1G15580	6.33278	3.93885e-13	5.76395e-11	2.63981	9.182e-05	0.00220853	7.06757	1.78451e-14	3.84976e-12	IAA5	indole-3-acetic acid inducible 5
AT2G22810	6.21752	9.42074e-17	2.03235e-14	2.75269	2.00261e-06	8.21697e-05	6.0082	1.107e-15	2.66266e-13	ACS4	1-aminocyclopropane-1-carboxylate synthase 4
AT1G04180	6.12828	5.77614e-13	8.167e-11	7.71785	2.559e-16	5.24997e-14	6.9047	4.41878e-15	9.83695e-13	YUC9	YUCCA 9
AT5G17030	6.00212	0.000100279	0.00278308	13.9717	1.58237e-09	1.25904e-07	3.96716	0.000417242	0.00942894	UGT78D3	UDP-glucosyl transferase 78D3
AT5G04380	5.94312	0.00137269	0.0222846	8.03312	4.13045e-05	0.00112985	8.43365	2.12287e-05	0.000772577	AT5G04380	S-adenosyl-L-methionine-dependent methyltransferases superfamily protein
AT5G62280	5.83073	3.60554e-14	6.08464e-12	4.02859	1.00579e-09	8.28632e-08	3.8673	3.11104e-09	3.00008e-07	AT5G62280	Protein of unknown function (DUF1442)
AT2G37030	5.75092	2.57382e-06	0.000113628	3.72155	0.000417936	0.00749419	3.30055	0.00156901	0.0272247	SAUR46	SAUR-like auxin-responsive protein family
AT1G02350	5.70089	1.13724e-30	9.15304e-28	6.61392	1.26481e-35	1.39302e-32	5.52541	8.80138e-30	8.77036e-27	AT1G02350	protoporphyrinogen oxidase-related
AT1G65480	5.64329	3.13124e-10	3.13513e-08	7.20707	8.19212e-13	1.10599e-10	3.57939	3.62508e-07	2.28489e-05	FT	PEBP (phosphatidylethanolamine-binding protein) family protein
AT5G18010	5.64313	1.80376e-17	4.33856e-15	3.72897	2.01649e-11	2.18637e-09	4.83206	2.07944e-15	4.89434e-13	SAUR19	SAUR-like auxin-responsive protein family
AT2G42870	5.65503	3.79884e-15	6.73682e-13	6.59385	2.55497e-18	6.68316e-16	3.68778	1.35844e-09	1.42134e-07	PAR1/HLH1	phy rapidly regulated 1
AT5G52900	5.37754	8.0079e-40	1.19695e-36	4.23406	1.76926e-30	1.23412e-27	5.60659	1.7882e-41	3.74199e-38	MAKR6	unknown protein; Has 30201 Blast hits to 17322 proteins in 780 species: Archae - 12; Bacteria - 1396; Metazoa - 17338; Fungi - 3422; Plants - 5037; Viruses - 0; Other Eukaryotes - 2996 (source: NCBI BLink).
AT1G80130	5.33054	8.95183e-14	1.42997e-11	8.74035	1.36767e-21	5.2036e-19	4.67113	7.89292e-13	1.36502e-10	F18B13.21	Tetratricopeptide repeat (TPR)-like superfamily protein
AT5G02580	5.20802	4.89052e-16	9.74657e-14	3.89012	7.04418e-12	8.32805e-10	4.38027	4.41993e-13	7.77238e-11	T22P11_170	Plant protein 1589 of unknown function
AT4G35720	5.17202	3.65467e-14	6.11821e-12	11.8227	4.88957e-27	2.8422e-24	6.7111	3.43261e-18	1.17051e-15	F8D20.230	Arabidopsis protein of unknown function (DUF241)
AT3G28857	5.15858	2.24208e-07	1.33289e-05	4.20552	3.315e-08	2.08945e-06	2.68585	4.95406e-05	0.00158757	PRE5	basic helix-loop-helix (bHLH) DNA-binding family protein
AT4G25480	5.08395	2.38708e-08	1.72845e-06	4.23102	5.49682e-07	2.59653e-05	6.22079	2.92625e-10	3.51923e-08	DREB1A	dehydration response element B1A
AT3G62100	5.07526	1.37867e-07	8.61197e-06	8.1822	4.2861e-14	6.95278e-12	5.60857	3.2662e-10	3.90563e-08	IAA30	indole-3-acetic acid inducible 30
AT2G20825	5.03136	1.14819e-06	5.54895e-05	7.99285	6.65739e-08	3.87254e-06	5.06315	2.1307e-05	0.000774079	ULT2	Developmental regulator, ULTRAPETALA
AT3G50800	5.02395	4.07029e-20	1.29053e-17	7.93723	5.73215e-31	4.6135e-28	4.63659	9.47194e-20	3.60381e-17	F18B3.80	unknown protein; FUNCTIONS IN: molecular_function unknown; INVOLVED IN: N-terminal protein myristoylation; LOCATED IN: cellular_component unknown; BEST Arabidopsis thaliana protein match is: unknown protein (TAIR:AT5G66580.1); Has 249 Blast hits to /.../oteins in 14 species: Archae - 0; Bacteria - 0; Metazoa - 0; Fungi - 0; Plants - 249; Viruses - 0; Other Eukaryotes - 0 (source: NCBI BLink).
AT5G66580	4.97945	8.975e-28	5.86909e-25	3.40925	1.88983e-17	4.44343e-15	4.65987	5.01114e-26	3.74511e-23	AT5G66580	unknown protein; FUNCTIONS IN: molecular_function unknown; INVOLVED IN: N-terminal protein myristoylation; LOCATED IN: cellular_component unknown; BEST Arabidopsis thaliana protein match is: unknown protein (TAIR:AT3G50800.1); Has 1807 Blast hits to /.../proteins in 277 species: Archae - 0; Bacteria - 0; Metazoa - 736; Fungi - 347; Plants - 385; Viruses - 0; Other Eukaryotes - 339 (source: NCBI B…
AT5G18030	4.96179	9.27833e-19	2.52154e-16	3.02337	3.25388e-10	2.8852e-08	4.52331	4.74085e-17	1.39728e-14	SAUR-like	SAUR-like auxin-responsive protein family
AT4G30290	4.90611	1.10658e-12	1.51349e-10	7.02122	1.53939e-17	3.70268e-15	6.16868	8.79658e-16	2.16561e-13	XTH19	xyloglucan endotransglucosylase/hydrolase 19
AT4G16515	4.83049	2.10482e-22	8.8091e-20	3.80512	7.21087e-17	1.60526e-14	3.63571	4.52233e-16	1.22902e-13	RGF6	Encodes a root meristem growth factor (RGF). Belongs to a family of functionally redundant homologous peptides that are secreted, tyrosine-sulfated, and expressed mainly in the stem cell area and the innermost layer of central columella cells. RGFs /.../equired for maintenance of the root stem cell niche and transit amplifying cell proliferation. Members of this family include: At5g60810 (RGF1), …
AT1G18400	4.80273	1.26231e-21	4.984e-19	5.82102	2.55409e-25	1.30358e-22	4.16506	7.09987e-18	2.32144e-15	BEE1/AtbHLH44	BR enhanced expression 1
AT5G03890	4.79022	1.82445e-13	2.80724e-11	4.66589	4.80648e-12	5.78049e-10	3.22724	2.27657e-07	1.4934e-05	F8F6_100	unknown protein; INVOLVED IN: N-terminal protein myristoylation; LOCATED IN: cellular_component unknown; BEST Arabidopsis thaliana protein match is: unknown protein (TAIR:AT3G10120.1); Has 1807 Blast hits to 1807 proteins in 277 species: Archae - 0; /.../ria - 0; Metazoa - 736; Fungi - 347; Plants - 385; Viruses - 0; Other Eukaryotes - 339 (source: NCBI BLink).
AT5G18080	4.61669	1.00827e-21	4.05752e-19	3.25827	5.06196e-14	8.08599e-12	3.85538	1.10151e-17	3.5462e-15	SAUR24	SAUR-like auxin-responsive protein family
AT3G03830	4.63988	4.87996e-06	0.000202615	2.60765	0.00321958	0.0385649	3.81408	6.45449e-05	0.00199803	SAUR28
AT4G27260	4.60308	9.31722e-21	3.36159e-18	4.29512	3.31494e-19	9.37412e-17	4.41437	6.36473e-20	2.56132e-17	GH3.5/GH3a/WES1
AT5G52310	4.5838	5.78765e-08	3.80856e-06	5.98399	3.38651e-10	2.99013e-08	8.37606	2.58803e-13	4.62881e-11	COR78
AT1G21980	4.48869	2.8313e-64	1.18495e-60	4.26074	3.40814e-60	1.42637e-56	4.2515	2.54679e-60	1.06588e-56	ATPIP5K1
AT2G42530	4.45404	3.54321e-06	0.000151937	11.1581	1.8099e-12	2.32355e-10	8.47226	1.66829e-10	2.07801e-08	COR15B
AT2G18969	4.40667	1.02862e-15	1.99305e-13	4.43576	2.67204e-15	4.94824e-13	4.61064	7.1748e-17	2.05671e-14	AT2G18969
AT2G20835	4.30468	5.73597e-12	7.06064e-10	4.1656	1.31492e-11	1.46362e-09	3.51611	1.25971e-09	1.32466e-07	AT2G20835/F5H14.1	unknown protein; BEST Arabidopsis thaliana protein match is: unknown protein (TAIR:AT3G15534.1); Has 66 Blast hits to 66 proteins in 12 species: Archae - 0; Bacteria - 0; Metazoa - 0; Fungi - 0; Plants - 66; Viruses - 0; Other Eukaryotes - 0 (source /.../ BLink).
AT4G24275	4.22161	1.8924e-21	7.33339e-19	3.57983	1.00927e-16	2.2e-14	3.60806	1.38027e-17	4.31096e-15	AT4G24275	Identified as a screen for stress-responsive genes.
AT1G77200	4.22119	1.20881e-16	2.55512e-14	3.4632	1.50125e-12	1.96345e-10	2.83622	5.11867e-10	5.85318e-08	ERF037	Integrase-type DNA-binding superfamily protein
AT5G54470	4.18474	2.25749e-20	7.49846e-18	5.84107	8.69628e-31	6.49923e-28	4.66211	1.46705e-23	8.77128e-21	BBX29	B-box type zinc finger family protein
AT4G13260	4.1886	1.41625e-16	2.9343e-14	3.24097	1.9422e-12	2.41919e-10	3.27723	1.2961e-12	2.16978e-10	YUC2	Flavin-binding monooxygenase family protein
AT4G38400	4.13359	1.26631e-19	3.68039e-17	2.73235	5.38739e-11	5.36841e-09	3.0808	1.42146e-13	2.70414e-11	ATEXLA2	expansin-like A2
AT5G07000	4.11575	9.59831e-23	4.46343e-20	4.22262	1.98614e-23	8.84299e-21	3.69738	7.46635e-20	2.89335e-17	ATST2B	sulfotransferase 2B
AT1G29395	4.10721	1.36443e-07	8.54853e-06	4.56154	1.76596e-08	1.18444e-06	4.52072	2.04043e-08	1.73955e-06	COR414-TM1	COLD REGULATED 314 INNER MEMBRANE 1
AT5G66080	4.06879	1.84293e-23	9.1822e-21	4.30331	9.5009e-25	4.51854e-22	4.20903	3.32774e-25	2.24633e-22	APD9	Protein phosphatase 2C family protein
AT5G18020	4.02995	3.00717e-17	6.91518e-15	2.7828	2.85226e-10	2.5507e-08	3.35015	1.17004e-13	2.28575e-11	SAUR20	SAUR-like auxin-responsive protein family
AT4G14140	3.99664	4.56389e-07	2.47419e-05	4.83186	2.9495e-08	1.88553e-06	2.24065	0.0033729	0.049946	MET2	DNA methyltransferase 2
AT3G62090	3.99338	5.66524e-21	2.11698e-18	6.87597	7.41361e-37	9.69608e-34	5.39881	8.5819e-30	8.77036e-27	PIL2/PIF6/AtbHLH132	phytochrome interacting factor 3-like 2
AT5G57560	3.96637	2.22514e-12	2.89213e-10	2.9804	2.07249e-08	1.37679e-06	2.70316	2.79446e-07	1.80484e-05	XTH22/TCH4	Xyloglucan endotransglucosylase/hydrolase family protein
AT1G09570	3.97021	4.38348e-46	1.01921e-42	4.68707	2.08331e-56	6.2279e-53	4.03434	4.24134e-47	1.10943e-43	PHYA	phytochrome A
AT4G25260	3.95463	1.12067e-34	1.11672e-31	4.1373	1.57841e-36	1.94293e-33	2.94222	1.17678e-22	6.48034e-20	RIP	Plant invertase/pectin methylesterase inhibitor superfamily protein
AT5G12050	3.91963	1.59476e-15	2.98521e-13	3.47818	2.48835e-13	3.61605e-11	3.28782	2.57125e-12	4.171e-10	F14F18_220	unknown protein; BEST Arabidopsis thaliana protein match is: unknown protein (TAIR:AT3G13980.1); Has 1807 Blast hits to 1807 proteins in 277 species: Archae - 0; Bacteria - 0; Metazoa - 736; Fungi - 347; Plants - 385; Viruses - 0; Other Eukaryotes - /.../source: NCBI BLink).
AT3G53232	3.91963	0.000225631	0.00540843	5.32318	7.18659e-05	0.00179245	3.24129	0.0007875	0.0156053	RTFL1	ROTUNDIFOLIA like 1
AT5G47370	3.88587	9.84115e-34	9.36072e-31	2.72607	1.02425e-19	3.06193e-17	3.54389	5.54079e-30	6.10245e-27	HAT2	Homeobox-leucine zipper protein 4 (HB-4) / HD-ZIP protein
AT3G23030	3.77676	2.70091e-24	1.56998e-21	3.07927	3.59448e-18	9.28618e-16	3.78206	2.21313e-24	1.36212e-21	IAA2	indole-3-acetic acid inducible 2
AT5G09970	3.75374	1.21278e-07	7.66724e-06	5.99366	8.15564e-12	9.48138e-10	2.9775	1.25881e-05	0.000499847	CYP78A7	cytochrome P450, family 78, subfamily A, polypeptide 7
AT3G48260	3.69936	1.278e-13	1.99578e-11	3.12808	7.65585e-11	7.52142e-09	2.90872	1.01969e-09	1.08868e-07	WNK3	with no lysine (K) kinase 3
AT3G55840	3.69696	7.00316e-08	4.56467e-06	2.40468	0.00026251	0.005158	2.89861	2.53563e-06	0.000125439	HSPRO1	Hs1pro-1 protein
AT4G32460	3.64304	4.36155e-20	1.36224e-17	3.83721	2.3931e-21	8.7856e-19	3.39798	2.80928e-18	9.79783e-16	AT4G32460	Protein of unknown function, DUF642
AT2G42990	3.66207	2.13636e-07	1.2773e-05	4.27139	2.52994e-09	1.95356e-07	2.52633	1.0377e-05	0.000429998	AT2G42990	GDSL-like Lipase/Acylhydrolase superfamily protein
AT3G42800	3.59767	8.30336e-11	9.19344e-09	2.30418	2.08085e-05	0.000632906	2.5665	8.24691e-07	4.76726e-05	T21C14_20	unknown protein; BEST Arabidopsis thaliana protein match is: unknown protein (TAIR:AT1G54200.1); Has 853 Blast hits to 340 proteins in 98 species: Archae - 0; Bacteria - 94; Metazoa - 145; Fungi - 62; Plants - 95; Viruses - 0; Other Eukaryotes - 457 /.../ce: NCBI BLink).
AT2G14960	3.54748	1.43357e-06	6.74132e-05	3.10626	2.71262e-05	0.000795306	3.45443	6.50691e-06	0.000290948	GH3.1	Auxin-responsive GH3 family protein
AT2G44910	3.5555	5.31629e-10	5.12667e-08	4.6387	9.6376e-15	1.68064e-12	2.19821	3.45038e-05	0.00115895	ATHB4	homeobox-leucine zipper protein 4
AT1G67900	3.54429	1.29003e-26	8.18034e-24	2.47342	8.70334e-15	1.53047e-12	3.13438	2.72791e-22	1.4637e-19	AT1G67900	Phototropic-responsive NPH3 family protein
AT4G30180	3.56379	1.43919e-07	8.96327e-06	4.11258	4.72283e-09	3.52964e-07	3.66568	5.38553e-08	4.08479e-06	AtbHLH146	sequence-specific DNA binding transcription factors;transcription regulators
AT5G57240	3.51651	6.62242e-09	5.41326e-07	4.30196	3.02574e-11	3.18174e-09	3.72735	1.46141e-09	1.51393e-07	ORP4C	OSBP(oxysterol binding protein)-related protein 4C
AT3G50340	3.50073	1.60057e-20	5.49074e-18	2.35473	1.4756e-10	1.37238e-08	2.76026	2.95341e-14	6.24273e-12	F11C1_180	unknown protein; BEST Arabidopsis thaliana protein match is: unknown protein (TAIR:AT5G67020.1); Has 128 Blast hits to 128 proteins in 39 species: Archae - 0; Bacteria - 46; Metazoa - 0; Fungi - 3; Plants - 76; Viruses - 0; Other Eukaryotes - 3 (sou /.../CBI BLink).
AT5G44440	3.47548	0.000353065	0.00780173	2.64694	0.00454067	0.0497999	2.87586	0.00213547	0.0350211	AT5G44440	FAD-binding Berberine family protein
AT5G14920	3.44994	1.14934e-20	4.00852e-18	3.12378	8.072e-18	2.05994e-15	2.40666	1.91433e-11	2.80134e-09	GASA14	Gibberellin-regulated family protein
AT1G02400	3.44244	4.04504e-11	4.62549e-09	5.76129	2.01711e-19	5.7822e-17	5.15731	1.22794e-17	3.89333e-15	GA2OX6	gibberellin 2-oxidase 6
AT1G69570	3.40193	4.93057e-17	1.08607e-14	2.83073	5.14719e-13	7.13312e-11	3.40374	2.79559e-17	8.47832e-15	CDF5	Dof-type zinc finger DNA-binding family protein
AT4G14560	3.3822	3.1305e-22	1.28449e-19	2.04808	6.42001e-09	4.76402e-07	3.25126	6.46972e-21	2.76297e-18	IAA1	indole-3-acetic acid inducible
AT4G37390	3.35216	1.4223e-06	6.70339e-05	2.57625	0.000144999	0.00321765	2.12868	0.0021671	0.0354564	GH3.2/YDK1/AUR3/BRU6	Auxin-responsive GH3 family protein
AT5G05965	3.34916	0.000179634	0.00449644	5.91405	1.00627e-08	7.11389e-07	4.35291	4.89454e-06	0.000228623	AT5G05965	unknown protein; FUNCTIONS IN: molecular_function unknown; INVOLVED IN: biological_process unknown; LOCATED IN: chloroplast; BEST Arabidopsis thaliana protein match is: unknown protein (TAIR:AT2G39855.2); Has 30201 Blast hits to 17322 proteins in 78 /.../ies: Archae - 12; Bacteria - 1396; Metazoa - 17338; Fungi - 3422; Plants - 5037; Viruses - 0; Other Eukaryotes - 2996 (source: NCBI BLink).
AT1G01390	3.33966	1.77726e-17	4.32453e-15	5.17273	1.68657e-29	1.03803e-26	3.50434	2.16965e-19	8.1075e-17	UGT72B2	UDP-Glycosyltransferase superfamily protein
AT4G22545	3.34231	2.65306e-06	0.000116634	2.21038	0.00326876	0.0388648	2.3673	0.000871128	0.0169102	AT4G22545	pseudogene of unknown protein
AT1G05490	3.34821	7.85231e-08	5.05592e-06	3.3529	8.98046e-08	5.06537e-06	2.29604	0.00023138	0.00586893	chr31	chromatin remodeling 31
AT3G54200	3.22585	1.68202e-23	8.58487e-21	3.13635	2.00635e-22	8.39696e-20	3.1727	3.91867e-23	2.27783e-20	F24B22.160	Late embryogenesis abundant (LEA) hydroxyproline-rich glycoprotein family
AT2G28400	3.21476	2.05387e-05	0.000715128	9.67578	1.57301e-14	2.67617e-12	4.65437	2.28162e-08	1.9022e-06	AT2G28400	Protein of unknown function, DUF584
AT1G26945	3.211	1.30781e-22	5.92733e-20	2.53011	3.28321e-15	5.9743e-13	3.375	1.79168e-24	1.13614e-21	KDR	basic helix-loop-helix (bHLH) DNA-binding superfamily protein
AT2G39980	3.20628	3.5438e-16	7.13054e-14	3.94097	3.39501e-21	1.20019e-18	2.80996	4.1997e-13	7.44771e-11	AT2G39980	HXXXD-type acyl-transferase family protein
AT1G02380	3.18422	1.82081e-10	1.92436e-08	2.56288	1.97887e-07	1.04045e-05	2.28842	5.16002e-06	0.000237838	T6A9.7	unknown protein; BEST Arabidopsis thaliana protein match is: unknown protein (TAIR:AT4G01960.1); Has 66 Blast hits to 66 proteins in 11 species: Archae - 0; Bacteria - 0; Metazoa - 0; Fungi - 0; Plants - 66; Viruses - 0; Other Eukaryotes - 0 (source /.../ BLink).
AT1G35140	3.16926	3.71183e-07	2.0713e-05	2.47979	8.51663e-05	0.00206511	2.52406	4.5649e-05	0.00147872	EXL1/PHI-1	Phosphate-responsive 1 family protein
AT4G36010	3.15693	1.28598e-08	9.75013e-07	3.8231	1.39207e-10	1.3063e-08	3.47237	8.15004e-10	8.9762e-08	T19K4.140	Pathogenesis-related thaumatin superfamily protein
AT3G54030	3.10507	1.80995e-25	1.08214e-22	3.55057	7.5886e-31	5.88145e-28	3.36855	2.85705e-29	2.64628e-26	F5K20_330	Protein kinase protein with tetratricopeptide repeat domain
AT5G63820	3.093	1.28579e-06	6.12905e-05	2.11747	0.00117206	0.0173098	3.00877	2.15409e-06	0.000108618	AT5G63820	Protein of unknown function (DUF626)
AT5G62220	3.0713	1.74707e-30	1.35405e-27	2.54265	7.55591e-22	2.9833e-19	2.46762	6.45969e-21	2.76297e-18	ATGT18	glycosyltransferase 18
AT1G75590	3.0766	7.28122e-06	0.000288574	2.371	0.000267434	0.00522532	2.89948	2.14626e-06	0.000108484	SAUR52	SAUR-like auxin-responsive protein family
AT4G25470	3.02195	2.31629e-06	0.00010357	4.64314	1.10657e-10	1.04778e-08	3.61776	1.49062e-08	1.31615e-06	CBF2	C-repeat/DRE binding factor 2
AT3G61460	3.02817	1.7536e-37	2.29348e-34	2.91031	7.75052e-35	8.10937e-32	2.5871	1.64013e-28	1.37285e-25	BRH1	brassinosteroid-responsive RING-H2
AT1G76610	2.9978	0.00142499	0.0228676	4.08196	2.48337e-05	0.000739217	3.32428	5.8248e-05	0.00181925	F14G6.21	Protein of unknown function, DUF617
AT1G05835	2.99865	9.59053e-12	1.16007e-09	2.90434	4.63106e-11	4.65911e-09	2.95284	7.60139e-12	1.16107e-09	AT1G05835	PHD finger protein
AT1G21830	2.96938	4.51559e-20	1.38961e-17	2.70485	3.46478e-17	7.88086e-15	2.43142	3.64407e-14	7.55009e-12	AT1G21820	unknown protein; CONTAINS InterPro DOMAIN/s: Protein of unknown function DUF740 (InterPro:IPR008004); BEST Arabidopsis thaliana protein match is: unknown protein (TAIR:AT1G44608.1); Has 49 Blast hits to 49 proteins in 12 species: Archae - 0; Bacteri /.../ Metazoa - 0; Fungi - 0; Plants - 49; Viruses - 0; Other Eukaryotes - 0 (source: NCBI BLink).
AT1G64640	2.95238	9.47839e-21	3.36178e-18	2.49311	2.7172e-15	4.98772e-13	2.15575	1.3891e-11	2.05134e-09	ENODL8	early nodulin-like protein 8
AT4G23060	2.93353	4.13038e-14	6.85972e-12	3.70456	1.33656e-19	3.93928e-17	2.45978	2.19196e-10	2.6668e-08	IQD22	IQ-domain 22
AT5G66590	2.90505	1.68125e-12	2.24089e-10	3.05485	1.58795e-13	2.37354e-11	2.6726	6.62939e-11	8.78017e-09	K1F13.27	CAP (Cysteine-rich secretory proteins, Antigen 5, and Pathogenesis-related 1 protein) superfamily protein
AT5G59010	2.8618	1.63487e-22	7.07088e-20	2.61546	7.90551e-19	2.17672e-16	2.76919	8.66314e-22	4.53212e-19	AT5G59010	Protein kinase protein with tetratricopeptide repeat domain
AT1G02660	2.84605	1.59774e-15	2.98521e-13	3.22432	1.05938e-18	2.84211e-16	2.89166	7.12497e-16	1.81925e-13	T14P4.6	alpha/beta-Hydrolases superfamily protein
AT4G16770	2.80874	9.09665e-21	3.33959e-18	3.85076	1.93583e-33	1.76127e-30	2.47957	4.03368e-16	1.11064e-13	AT4G16770	2-oxoglutarate (2OG) and Fe(II)-dependent oxygenase superfamily protein
AT2G31980	2.78689	3.94971e-07	2.17504e-05	3.82081	1.30579e-11	1.46122e-09	3.29823	1.51268e-09	1.55169e-07	AtCYS2	PHYTOCYSTATIN 2
AT1G06350	2.78237	4.39976e-10	4.34289e-08	3.31564	1.85064e-12	2.34706e-10	2.40968	7.26832e-08	5.4127e-06	ADS4	Fatty acid desaturase family protein
AT5G49630	2.76355	2.96096e-10	3.00782e-08	2.30843	2.22325e-07	1.15158e-05	2.50258	1.05144e-08	9.52487e-07	AAP6	amino acid permease 6
AT1G73120	2.7695	1.66941e-09	1.50757e-07	3.67241	2.60062e-14	4.31909e-12	3.61518	5.3386e-14	1.08462e-11	T18K17.22	unknown protein; FUNCTIONS IN: molecular_function unknown; INVOLVED IN: response to oxidative stress; EXPRESSED IN: root, cultured cell; Has 36 Blast hits to 36 proteins in 8 species: Archae - 0; Bacteria - 0; Metazoa - 0; Fungi - 0; Plants - 36; Vi /.../- 0; Other Eukaryotes - 0 (source: NCBI BLink).
AT5G15160	2.77	9.1857e-07	4.5658e-05	2.21406	0.000107223	0.0024986	2.00285	0.000618018	0.0128619	BNQ2/AtbHLH134	BANQUO 2
AT1G52190	2.75091	1.77327e-16	3.63798e-14	2.59486	6.45799e-15	1.14525e-12	2.53714	1.93928e-14	4.14095e-12	AT1G52190	Major facilitator superfamily protein
AT1G10560	2.74616	3.85118e-07	2.12898e-05	3.287	2.14369e-09	1.67384e-07	2.00767	0.000139074	0.00376977	PUB18	plant U-box 18
AT2G42800	2.72877	3.99629e-07	2.19492e-05	3.20243	7.25226e-09	5.32494e-07	2.45577	1.74653e-06	9.04652e-05	AtRLP29	receptor like protein 29
AT2G14900	2.72345	1.05935e-14	1.86285e-12	2.70634	2.10709e-14	3.54988e-12	2.26274	1.9458e-10	2.39516e-08	GASA7	Gibberellin-regulated family protein
AT5G46240	2.72498	1.65571e-22	7.07088e-20	2.35448	2.7793e-17	6.39116e-15	2.29883	1.25937e-16	3.56129e-14	KAT1	potassium channel in Arabidopsis thaliana 1
AT1G65920	2.73915	4.88888e-17	1.08607e-14	2.37575	4.04451e-13	5.68023e-11	3.05809	4.71948e-21	2.16062e-18	F12P19.9	Regulator of chromosome condensation (RCC1) family with FYVE zinc finger domain
AT5G48900	2.70332	9.45681e-20	2.82705e-17	2.80322	4.2601e-21	1.46142e-18	2.22605	1.44135e-13	2.71728e-11	AT5G48900	Pectin lyase-like superfamily protein
AT5G52910	2.68168	5.20253e-08	3.48936e-06	2.85523	8.85333e-09	6.34468e-07	2.29155	5.29003e-06	0.000241701	ATIM	timeless family protein
AT1G13260	2.67874	1.49354e-12	2.01637e-10	3.20537	1.08555e-16	2.31798e-14	2.24679	5.15324e-09	4.81414e-07	RAV1	related to ABI3/VP1 1
AT3G16800	2.68124	1.24366e-28	8.67496e-26	2.96574	3.88945e-34	3.69957e-31	2.7826	5.14696e-31	5.98363e-28	AT3G16800	Protein phosphatase 2C family protein
AT5G25460	2.60267	2.82882e-24	1.59989e-21	2.61708	1.62002e-24	7.53343e-22	2.08914	3.1418e-15	7.14623e-13	AT5G25460	Protein of unknown function, DUF642
AT5G62170	2.61073	1.08641e-11	1.29155e-09	2.88132	5.8706e-14	9.16778e-12	2.72624	1.15414e-12	1.96353e-10	AT5G62170/MTG10_190	unknown protein; BEST Arabidopsis thaliana protein match is: unknown protein (TAIR:AT5G51850.1); Has 381 Blast hits to 359 proteins in 81 species: Archae - 0; Bacteria - 16; Metazoa - 101; Fungi - 21; Plants - 99; Viruses - 3; Other Eukaryotes - 141 /.../ce: NCBI BLink).
AT3G10720	2.60226	3.05758e-09	2.66595e-07	2.38826	6.54672e-08	3.83744e-06	2.07945	4.91362e-06	0.000229003	PME25	Plant invertase/pectin methylesterase inhibitor superfamily
AT5G28300	2.53493	4.42565e-24	2.37464e-21	2.71461	1.7642e-27	1.05479e-24	2.07093	9.18115e-16	2.23401e-13	AT5G28300	Duplicated homeodomain-like superfamily protein
AT2G34930	2.51487	3.1631e-08	2.23618e-06	3.28379	1.74355e-11	1.91024e-09	3.72915	7.48391e-14	1.50585e-11	AT2G34930	disease resistance family protein / LRR family protein
AT2G14890	2.49307	1.7555e-15	3.25093e-13	2.29937	3.70361e-13	5.23661e-11	2.1937	5.76163e-12	8.94224e-10	AGP9	arabinogalactan protein 9
AT1G64660	2.49274	2.28773e-21	8.70418e-19	3.29428	1.22436e-34	1.22004e-31	2.37841	6.61374e-20	2.6113e-17	ATMGL	methionine gamma-lyase
AT5G62210	2.48322	2.15928e-06	9.7803e-05	3.26031	9.26786e-10	7.66559e-08	2.59664	2.3563e-07	1.53607e-05	AT5G62210/MMI9_30	Embryo-specific protein 3, (ATS3)
AT5G01790	2.47216	7.85125e-09	6.34344e-07	2.63122	7.14716e-10	5.95863e-08	2.24882	2.12228e-07	1.41436e-05	T20L15_60	unknown protein; FUNCTIONS IN: molecular_function unknown; INVOLVED IN: biological_process unknown; LOCATED IN: chloroplast; EXPRESSED IN: 19 plant structures; EXPRESSED DURING: 13 growth stages; Has 121 Blast hits to 121 proteins in 12 species: Arc /.../0; Bacteria - 0; Metazoa - 0; Fungi - 0; Plants - 121; Viruses - 0; Other Eukaryotes - 0 (source: NCBI BLink).
AT1G78970	2.45525	2.42511e-07	1.41754e-05	2.1529	9.32213e-06	0.000311124	2.92544	7.31021e-10	8.09383e-08	LUP1	lupeol synthase 1
AT1G23052	2.46511	8.18054e-06	0.000320573	2.44608	8.47275e-06	0.000288496	2.35124	2.75878e-05	0.000957384	AT1G23052	0
AT3G43960	2.45176	2.36663e-17	5.50269e-15	2.80616	6.20959e-22	2.49888e-19	2.45766	5.04567e-18	1.67596e-15	AT3G43960	Cysteine proteinases superfamily protein
AT5G12940	2.44717	2.81009e-15	5.11339e-13	2.32984	9.30646e-14	1.44257e-11	2.48996	8.19914e-16	2.04256e-13	T24H18_110	Leucine-rich repeat (LRR) family protein
AT1G29465	2.42541	4.61104e-07	2.4933e-05	2.11065	2.07127e-05	0.000630909	2.13857	1.84451e-05	0.000687353	AT1G29465	unknown protein; FUNCTIONS IN: molecular_function unknown; INVOLVED IN: biological_process unknown; LOCATED IN: endomembrane system; Has 30201 Blast hits to 17322 proteins in 780 species: Archae - 12; Bacteria - 1396; Metazoa - 17338; Fungi - 3422; /.../ - 5037; Viruses - 0; Other Eukaryotes - 2996 (source: NCBI BLink).
AT2G18790	2.40784	2.67485e-38	3.7316e-35	2.57008	1.48102e-43	2.58266e-40	2.4942	1.72588e-41	3.74199e-38	PHYB	phytochrome B
AT5G54585	2.41732	4.80055e-06	0.000200512	2.02791	0.000234365	0.00469314	3.30155	8.88137e-10	9.73045e-08	AT5G54585	unknown protein; Has 30201 Blast hits to 17322 proteins in 780 species: Archae - 12; Bacteria - 1396; Metazoa - 17338; Fungi - 3422; Plants - 5037; Viruses - 0; Other Eukaryotes - 2996 (source: NCBI BLink).
AT1G06000	2.39677	6.50527e-16	1.27224e-13	2.61136	9.14391e-19	2.48501e-16	2.47762	3.55392e-17	1.06242e-14	UGT89C1	UDP-Glycosyltransferase superfamily protein
AT5G65300	2.35399	5.8798e-05	0.00179099	2.21561	0.000211021	0.00433558	2.43463	1.40351e-05	0.000546474	AT5G65300	unknown protein; Has 30201 Blast hits to 17322 proteins in 780 species: Archae - 12; Bacteria - 1396; Metazoa - 17338; Fungi - 3422; Plants - 5037; Viruses - 0; Other Eukaryotes - 2996 (source: NCBI BLink).
AT4G38825	2.36069	2.75698e-06	0.000120696	2.36236	6.10916e-06	0.000217046	2.58476	8.45773e-07	4.86227e-05	SAUR13	SAUR-like auxin-responsive protein family
AT2G12462	2.33625	3.90427e-11	4.48905e-09	2.47357	1.93241e-12	2.41919e-10	2.29432	7.10037e-11	9.2864e-09	AT2G12462	BEST Arabidopsis thaliana protein match is: Sterile alpha motif (SAM) domain-containing protein (TAIR:AT1G15760.1); Has 35333 Blast hits to 34131 proteins in 2444 species: Archae - 798; Bacteria - 22429; Metazoa - 974; Fungi - 991; Plants - 531; Vir /.../ 0; Other Eukaryotes - 9610 (source: NCBI BLink).
AT5G49330	2.32922	2.12505e-08	1.56031e-06	2.21252	1.1921e-07	6.47945e-06	2.02432	1.73231e-06	8.99511e-05	MYB111	myb domain protein 111
AT5G24580	2.31953	9.92781e-07	4.84264e-05	2.60044	1.5145e-08	1.03233e-06	2.06486	9.77515e-06	0.000411579	AT5G24580	Heavy metal transport/detoxification superfamily protein
AT5G15970	2.29585	7.82956e-06	0.000308553	3.04335	3.27993e-09	2.52338e-07	3.09217	1.91402e-09	1.9443e-07	KIN2	stress-responsive protein (KIN2) / stress-induced protein (KIN2) / cold-responsive protein (COR6.6) / cold-regulated protein (COR6.6)
AT5G57660	2.29556	7.9857e-19	2.1988e-16	2.44	2.22782e-21	8.32487e-19	2.62228	1.34979e-24	8.8268e-22	COL5/BBX6	CONSTANS-like 5
AT4G21500	2.28671	0.000324898	0.00731055	2.32918	0.000147866	0.00326741	2.38138	6.49256e-05	0.00200388	F18E5.120	unknown protein; FUNCTIONS IN: molecular_function unknown; INVOLVED IN: biological_process unknown; LOCATED IN: endomembrane system; BEST Arabidopsis thaliana protein match is: unknown protein (TAIR:AT4G05018.1); Has 20 Blast hits to 20 proteins in /.../ies: Archae - 0; Bacteria - 0; Metazoa - 0; Fungi - 0; Plants - 17; Viruses - 0; Other Eukaryotes - 3 (source: NCBI BLink).
AT5G65390	2.27111	9.23671e-06	0.00035924	2.0568	9.73991e-05	0.00231874	2.54629	4.25916e-07	2.63939e-05	AGP7	arabinogalactan protein 7
AT4G27310	2.2629	1.35077e-09	1.23433e-07	2.84472	1.52976e-14	2.62392e-12	2.48765	2.27021e-11	3.25433e-09	BBX28	B-box type zinc finger family protein
AT1G21050	2.26689	2.67559e-14	4.5893e-12	3.21307	1.00897e-26	5.55622e-24	2.04862	2.26714e-11	3.25433e-09	T22I11.13	Protein of unknown function, DUF617
AT5G53980	2.26658	0.000109073	0.00299143	4.93195	1.72698e-12	2.24465e-10	2.37044	7.47566e-05	0.00225412	ATHB52	homeobox protein 52
AT3G55240	2.27152	2.2593e-08	1.64732e-06	2.65463	2.84542e-11	3.00724e-09	2.2992	1.32159e-08	1.17185e-06	T26I12.120	Plant protein 1589 of unknown function
AT1G18710	2.23606	0.000147925	0.0038597	3.15222	4.98036e-07	2.39034e-05	2.64975	5.05681e-06	0.000233596	AtMYB47	myb domain protein 47
AT1G11210	2.21354	1.80082e-07	1.09866e-05	2.68335	4.32084e-10	3.73628e-08	2.52793	1.19812e-09	1.26626e-07	T28P6.13	Protein of unknown function (DUF761)
AT3G22840	2.1813	7.82938e-07	3.9479e-05	2.64262	1.97081e-09	1.54461e-07	3.06333	2.86935e-12	4.58352e-10	ELIP1	Chlorophyll A-B binding family protein
AT1G36940	2.18078	5.81621e-06	0.000237715	2.39102	4.99596e-07	2.39234e-05	2.07763	1.18737e-05	0.000478746	F1O3.8	unknown protein; Has 21 Blast hits to 21 proteins in 8 species: Archae - 0; Bacteria - 0; Metazoa - 0; Fungi - 0; Plants - 21; Viruses - 0; Other Eukaryotes - 0 (source: NCBI BLink).
AT1G23060	2.17593	0.00284309	0.0383587	2.69861	0.000206289	0.00426141	2.16939	0.00285258	0.0439041	T26J12.16	BEST Arabidopsis thaliana protein match is: TPX2 (targeting protein for Xklp2) protein family (TAIR:AT1G70950.1); Has 35333 Blast hits to 34131 proteins in 2444 species: Archae - 798; Bacteria - 22429; Metazoa - 974; Fungi - 991; Plants - 531; Virus /.../; Other Eukaryotes - 9610 (source: NCBI BLink).
AT2G39220	2.15005	1.1409e-06	5.52649e-05	2.25234	1.5759e-07	8.36987e-06	2.08347	1.52285e-06	8.21317e-05	PLP6	PATATIN-like protein 6
AT3G44310	2.14279	1.15124e-10	1.24179e-08	2.18646	3.79168e-11	3.92795e-09	2.0246	2.28441e-09	2.28725e-07	NIT1	nitrilase 1
AT3G61830	2.13963	2.35242e-17	5.50269e-15	2.5266	6.48349e-25	3.1552e-22	2.04823	7.65034e-16	1.92881e-13	ARF18	auxin response factor 18
AT3G05880	2.13499	6.17465e-09	5.08704e-07	2.08779	1.63353e-08	1.10985e-06	2.07126	2.21108e-08	1.85819e-06	RCI2A	Low temperature and salt responsive protein family
AT1G09575	2.11462	2.85304e-07	1.64925e-05	2.66258	1.23255e-11	1.38668e-09	2.48577	6.38805e-10	7.1869e-08	AT1G09575	Protein of unknown function (DUF607)
AT5G17780	2.1056	3.57036e-10	3.54091e-08	3.46898	3.28546e-22	1.34807e-19	2.24875	1.57291e-10	1.97094e-08	AT5G17780	alpha/beta-Hydrolases superfamily protein
AT5G48880	2.10113	1.27986e-09	1.18506e-07	2.2958	1.12836e-11	1.29027e-09	2.4051	6.09405e-13	1.0627e-10	PKT1	peroxisomal 3-keto-acyl-CoA thiolase 2
AT3G54400	2.05017	2.50339e-07	1.45922e-05	2.83695	1.41747e-13	2.14943e-11	2.27731	3.67137e-09	3.49048e-07	T12E18_90	Eukaryotic aspartyl protease family protein
AT5G04190	2.04573	0.00251251	0.0351685	2.40978	0.000207093	0.00426959	2.22398	0.00090655	0.0174682	PKS4	phytochrome kinase substrate 4
Col_FR_up and hfr1_FR_up
	Col_FR/WL			hfr1_FR/WL			uvr8_FR/WL
AGI	Col_FR/WL_FC	pvalue	pvalue_with_FDR	hfr1_FR/WL_FC	pvalue	pvalue_with_FDR	uvr8_FR/WL_FC	pvalue	pvalue_with_FDR	Name/AGI	Description
AT1G06340	5.79262	0.00153113	0.0241087	5.0273	0.00394291	0.044903	1.7352	0.220332	0.620214	T2D23.4	Plant Tudor-like protein
AT1G14930	4.33152	0.000177407	0.00445135	4.1431	0.000337827	0.00631757	2.10602	0.0745111	0.371954	MLP2	Polyketide cyclase/dehydrase and lipid transport superfamily protein
AT1G77870	3.30512	1.18309e-05	0.000444478	4.16811	2.61553e-07	1.32846e-05	1.75329	0.0335453	0.237382	MUB5	membrane-anchored ubiquitin-fold protein 5 precursor
AT3G20395	3.19959	2.79945e-05	0.000940831	3.94585	1.16663e-06	5.16131e-05	1.49797	0.151902	0.529148	AT3G20395	RING/U-box superfamily protein
AT4G34770	3.08256	1.71976e-08	1.2807e-06	3.21285	1.40471e-08	9.67646e-07	1.90752	0.00124687	0.022532	SAUR1	SAUR-like auxin-responsive protein family
AT1G56150	2.9839	0.000191198	0.00474054	3.06236	0.000129441	0.00294422	1.69647	0.0700356	0.360355	SAUR71	SAUR-like auxin-responsive protein family
AT3G50350	2.95573	2.19815e-12	2.8749e-10	2.38376	1.95794e-08	1.30483e-06	1.95474	9.28677e-06	0.00039499	F11C1_190	Protein of unknown function (DUF1685)
AT1G10070	2.80604	4.60542e-05	0.00145579	2.50149	0.00011545	0.0026592	1.85225	0.0126583	0.128088	ATBCAT-2	branched-chain amino acid transaminase 2
AT1G04310	2.75743	1.17733e-07	7.4657e-06	3.58616	4.35596e-11	4.42489e-09	1.98367	0.000270633	0.00663146	ERS2	ethylene response sensor 2
AT2G19660	2.68627	2.29004e-07	1.3499e-05	2.81277	1.25448e-07	6.78326e-06	1.90444	0.000638101	0.0131297	AT2G19660	Cysteine/Histidine-rich C1 domain family protein
AT3G58850	2.62722	3.10852e-07	1.77245e-05	2.20948	2.64688e-05	0.000781222	1.51662	0.0239074	0.19421	PAR2/HLH2	phy rapidly regulated 2
AT1G11545	2.57693	6.7158e-18	1.71384e-15	2.21085	4.38885e-13	6.12274e-11	1.96772	4.29383e-10	4.96423e-08	XTH8	xyloglucan endotransglucosylase/hydrolase 8
AT5G15150	2.56216	8.87837e-09	7.06421e-07	2.38552	2.72815e-07	1.38231e-05	1.82421	0.000218389	0.00557998	ATHB-3	homeobox 3
AT1G10060	2.54735	1.12553e-10	1.22035e-08	2.60339	4.10332e-11	4.18859e-09	1.79893	3.93992e-05	0.001302	ATBCAT-1	branched-chain amino acid transaminase 1
AT5G67060	2.51529	7.3758e-05	0.00216171	2.31813	0.000320629	0.0060555	1.70955	0.0218996	0.183749	HEC1/AtbHLH88	basic helix-loop-helix (bHLH) DNA-binding superfamily protein
AT3G23050	2.47727	3.22673e-17	7.33941e-15	2.00049	8.33103e-11	8.07107e-09	1.76678	8.95182e-08	6.59598e-06	IAA7/AXR2	indole-3-acetic acid 7
AT1G21910	2.46133	1.84618e-07	1.1198e-05	2.72628	1.17922e-08	8.28064e-07	1.86764	0.000350557	0.00821474	DREB26	Integrase-type DNA-binding superfamily protein
AT3G59900	2.46664	1.54181e-06	7.20176e-05	3.76145	1.23248e-11	1.38668e-09	1.72899	0.00564094	0.0732273	ARGOS	auxin-regulated gene involved in organ size
AT5G15580	2.45353	1.05961e-11	1.26705e-09	2.28235	4.15341e-10	3.6064e-08	1.9309	4.33758e-07	2.66965e-05	LNG1	longifolia1
AT5G59240	2.43593	3.82591e-05	0.00123171	3.32064	4.71729e-08	2.84478e-06	1.38031	0.108001	0.450502	RPS8B	Ribosomal protein S8e family protein
AT2G26440	2.38574	0.00258004	0.0359454	3.31869	4.56043e-05	0.00122663	1.57284	0.113607	0.461263	PME12	Plant invertase/pectin methylesterase inhibitor superfamily
AT1G29420	2.38132	0.00303628	0.04029	3.09903	0.000388971	0.00709643	1.83354	0.0522955	0.306451	SAUR61	SAUR-like auxin-responsive protein family
AT3G12710	2.3509	2.60158e-08	1.86441e-06	2.20407	3.20948e-07	1.60674e-05	1.60315	0.00188888	0.0316721	AT3G12710	DNA glycosylase superfamily protein
AT1G11000	2.33707	2.00652e-17	4.77142e-15	2.08678	3.50695e-13	5.02647e-11	1.80714	2.17532e-09	2.1885e-07	MLO4	Seven transmembrane MLO family protein
AT5G60840	2.29475	3.6084e-20	1.16168e-17	2.32558	1.05697e-20	3.56743e-18	1.98497	3.10458e-14	6.49664e-12	AT5G60840/MAE1_90	unknown protein; Has 361 Blast hits to 333 proteins in 92 species: Archae - 2; Bacteria - 55; Metazoa - 145; Fungi - 36; Plants - 42; Viruses - 19; Other Eukaryotes - 62 (source: NCBI BLink).
AT5G60860	2.2965	6.80925e-13	9.56311e-11	2.20016	8.04467e-12	9.40462e-10	1.73728	1.44481e-06	7.87346e-05	AtRABA1f	RAB GTPase homolog A1F
AT1G14920	2.2907	1.42045e-17	3.49697e-15	2.47058	1.35877e-20	4.51329e-18	1.77064	2.5795e-09	2.57041e-07	GAI	GRAS family transcription factor family protein
AT2G28050	2.24409	5.16651e-06	0.000213243	2.10038	1.0069e-05	0.000333393	1.77647	0.000844672	0.016444	AT2G28050	Pentatricopeptide repeat (PPR) superfamily protein
AT3G19970	2.24967	1.32071e-09	1.21215e-07	2.59595	1.36921e-12	1.80202e-10	1.89579	1.29982e-06	7.13912e-05	AT3G19970	alpha/beta-Hydrolases superfamily protein
AT4G08950	2.19174	5.44801e-09	4.51651e-07	2.07518	6.2228e-08	3.66812e-06	1.4859	0.00291764	0.0447286	EXO	Phosphate-responsive 1 family protein
AT5G02200	2.16726	0.00358035	0.0452067	3.47261	3.67197e-06	0.000139455	2.00643	0.00882799	0.100618	FHL	far-red-elongated hypocotyl1-like
AT3G54510	2.16895	7.88681e-05	0.00227327	2.07307	0.000100091	0.00236934	1.83784	0.00237101	0.0379906	T14E10_80	Early-responsive to dehydration stress protein (ERD4)
AT1G11120	2.16486	2.38839e-05	0.000812673	2.00545	0.000224518	0.00454818	1.58431	0.00701181	0.0854567	AT1G11120	unknown protein; BEST Arabidopsis thaliana protein match is: unknown protein (TAIR:AT1G09812.1); Has 270 Blast hits to 255 proteins in 62 species: Archae - 0; Bacteria - 2; Metazoa - 93; Fungi - 14; Plants - 126; Viruses - 0; Other Eukaryotes - 35 ( /.../: NCBI BLink).
AT4G11610	2.15778	0.000771302	0.0145146	2.79173	1.35703e-05	0.000436208	1.76817	0.0132457	0.132242	AT4G11620	C2 calcium/lipid-binding plant phosphoribosyltransferase family protein
AT4G27720	2.10996	6.60313e-19	1.84236e-16	2.05338	1.27996e-17	3.11447e-15	1.90286	1.29459e-14	2.82194e-12	T29A15.210	Major facilitator superfamily protein
AT3G55760	2.11122	2.5996e-08	1.86441e-06	2.08043	5.53699e-08	3.30106e-06	1.94913	6.17472e-07	3.65826e-05	AT3G55760	unknown protein; LOCATED IN: chloroplast stroma, chloroplast; EXPRESSED IN: 16 plant structures; EXPRESSED DURING: 10 growth stages; BEST Arabidopsis thaliana protein match is: unknown protein (TAIR:AT1G42430.2); Has 176 Blast hits to 125 proteins i /.../pecies: Archae - 0; Bacteria - 3; Metazoa - 19; Fungi - 9; Plants - 81; Viruses - 0; Other Eukaryotes - 64 (source: NCBI BLink).
AT3G28340	2.06502	3.40976e-05	0.00112013	2.05385	4.25318e-05	0.00115737	1.50541	0.0176681	0.160189	GATL10	galacturonosyltransferase-like 10
AT4G30410	2.0624	1.89334e-08	1.4e-06	2.48406	2.06212e-12	2.53835e-10	1.88506	4.83125e-07	2.9304e-05	AtbHLH159	sequence-specific DNA binding transcription factors
AT5G08130	2.06163	1.19533e-19	3.52304e-17	2.34531	1.50795e-26	8.0911e-24	1.96754	1.42974e-17	4.39982e-15	BIM1/AtbHLH46	basic helix-loop-helix (bHLH) DNA-binding superfamily protein
AT5G22310	2.03814	9.64185e-07	4.74742e-05	2.05914	1.20095e-06	5.25757e-05	1.42359	0.0144509	0.140121	AT5G22310	unknown protein; BEST Arabidopsis thaliana protein match is: unknown protein (TAIR:AT3G11590.1); Has 30201 Blast hits to 17322 proteins in 780 species: Archae - 12; Bacteria - 1396; Metazoa - 17338; Fungi - 3422; Plants - 5037; Viruses - 0; Other Eu /.../es - 2996 (source: NCBI BLink).
AT4G16670	2.01024	2.33608e-06	0.000104232	2.26183	2.95544e-08	1.88553e-06	1.57308	0.00174861	0.0297923	AT4G16670	Plant protein of unknown function (DUF828) with plant pleckstrin homology-like region
AT2G34300	2.01032	4.96145e-16	9.79465e-14	2.05562	8.98162e-17	1.97841e-14	1.87041	2.35368e-13	4.24595e-11	AT2G34300	S-adenosyl-L-methionine-dependent methyltransferases superfamily protein
Col_FR/WL_up and uvr8_FR/WL_up: 14 genes
	Col_FR/WL			uvr8_FR/WL			hfr1_FR/WL
AGI	Col_FR/WL_FC	pvalue	pvalue_with_FDR	uvr8_FR/WL_FC	pvalue	pvalue_with_FDR	hfr1_FR/WL_FC	pvalue	pvalue_with_FDR	Name/AGI	Description
AT5G02244	8.6613	0.00269758	0.0370221	8.1854	0.000610293	0.0127838	2.46087	0.11584	0.426226	AT5G02244	Pseudogene of AT3G57870; AHUS5 (SUMO CONJUGATION ENZYME 1); ubiquitin-protein ligase
AT1G51090	3.4325	4.62656e-05	0.00145806	5.48896	2.89243e-08	2.33695e-06	2.33108	0.00524487	0.0558261	F23H24.15	Heavy metal transport/detoxification superfamily protein
AT3G03850	3.13392	9.98804e-08	6.39173e-06	2.63407	7.38114e-06	0.000324491	1.77131	0.00580244	0.0602347	SAUR26	SAUR-like auxin-responsive protein family
AT3G03840	2.69065	5.91434e-06	0.000241254	2.62154	1.22226e-05	0.000489045	1.70065	0.0136129	0.113176	SAUR27	SAUR-like auxin-responsive protein family
AT1G29440	2.6265	6.67291e-11	7.42751e-09	2.15526	1.69843e-07	1.16529e-05	1.79884	5.65454e-05	0.00147173	SAUR63	SAUR-like auxin-responsive protein family
AT1G29460	2.46759	3.38162e-06	0.000145905	2.30371	1.80723e-05	0.000678961	1.92893	0.000681494	0.0111851	SAUR65	SAUR-like auxin-responsive protein family
AT1G29450	2.43559	1.94977e-06	8.88907e-05	2.24236	1.72437e-05	0.000653698	1.72154	0.00348502	0.0408329	SAUR64	SAUR-like auxin-responsive protein family
AT3G25717	2.38402	6.64822e-09	5.41326e-07	2.1655	2.03562e-07	1.3653e-05	1.76516	0.000122221	0.00279824	RTFL16	ROTUNDIFOLIA like 16
AT3G45970	2.37003	1.94811e-06	8.88907e-05	2.06026	5.96361e-05	0.00185706	1.65715	0.00517185	0.0551892	ATEXLA1	expansin-like A1
AT1G62440	2.24354	0.00161276	0.024999	2.36899	0.000763339	0.0151912	1.84894	0.0164028	0.128667	LRX2	leucine-rich repeat/extensin 2
AT5G41400	2.22661	2.72406e-10	2.80806e-08	2.26278	6.53647e-11	8.71224e-09	1.79214	4.06306e-06	0.000153196	AT5G41400	RING/U-box superfamily protein
AT3G19380	2.11483	5.18823e-14	8.48194e-12	2.22566	5.68038e-16	1.49404e-13	1.94855	2.60902e-11	2.77139e-09	PUB25	plant U-box 25
AT1G29500	2.11803	1.63083e-05	0.00058637	2.27331	2.62984e-06	0.000129792	1.55612	0.0103777	0.093158	SAUR66	SAUR-like auxin-responsive protein family
AT1G70940	2.07727	3.36937e-20	1.10168e-17	2.18091	8.54069e-23	4.83034e-20	1.90572	3.89808e-16	7.84338e-14	PIN3	Auxin efflux carrier family protein
hfr1_FR_up and uvr8_FR_up
	hfr1_FR/WL			uvr8_FR/WL			Col_FR/WL
AGI	hfr1_FR/WL_FC	pvalue	pvalue_with_FDR	uvr8_FR/WL_FC	pvalue	pvalue_with_FDR	Col_FR/WL_FC	pvalue	pvalue_with_FDR	Name/AGI	Description
AT2G42540	26.0295	3.80227e-09	2.88763e-07	14.609	4.03424e-07	2.52002e-05	3.56646	0.00895132	0.0862819	COR15A	cold-regulated 15a
AT1G52890	8.58196	6.3841e-07	2.96875e-05	12.586	1.23684e-08	1.10136e-06	2.3841	0.0248391	0.173555	ANAC019	NAC domain containing protein 19
AT2G33380	7.70089	7.48286e-06	0.000257968	8.71787	2.30469e-06	0.000115102	1.22848	0.62709	0.87764	RD20	Caleosin-related family protein
AT5G50360	7.59198	0.00248282	0.0315073	8.48222	0.000673684	0.0137002	-2.51604	0.127134	0.444884	AT5G50360	unknown protein; BEST Arabidopsis thaliana protein match is: unknown protein (TAIR:AT3G48510.1); Has 1807 Blast hits to 1807 proteins in 277 species: Archae - 0; Bacteria - 0; Metazoa - 736; Fungi - 347; Plants - 385; Viruses - 0; Other Eukaryotes - /.../source: NCBI BLink).
AT1G70640	6.38776	0.00321903	0.0385649	21.3302	1.17036e-05	0.000473714	3.98161	0.0175977	0.137304	F24J13.21	octicosapeptide/Phox/Bem1p (PB1) domain-containing protein
AT3G05640	5.92777	2.86248e-07	1.43991e-05	6.15984	1.38319e-07	9.64818e-06	1.55131	0.181001	0.527598	AT3G05640	Protein phosphatase 2C family protein
AT1G43000	5.6791	1.44902e-05	0.000460824	5.88475	0.000376572	0.00868813	1.61148	0.214327	0.571776	F13A11.6	PLATZ transcription factor family protein
AT1G61255	4.78567	6.50598e-06	0.000228814	3.79506	7.44425e-05	0.00225348	2.19729	0.0170071	0.134349	F11P17.3	BEST Arabidopsis thaliana protein match is: glycine-rich protein (TAIR:AT4G21620.2); Has 58 Blast hits to 58 proteins in 12 species: Archae - 0; Bacteria - 2; Metazoa - 0; Fungi - 0; Plants - 56; Viruses - 0; Other Eukaryotes - 0 (source: NCBI BLink).
AT5G53660	4.5367	6.94751e-05	0.0017495	6.73087	6.14794e-07	3.65488e-05	2.81026	0.00916075	0.0876534	AtGRF7	growth-regulating factor 7
AT1G52855	4.52552	0.000908121	0.0140974	6.88505	2.77372e-05	0.000959388	1.84377	0.166244	0.50808	AT1G52855	unknown protein; BEST Arabidopsis thaliana protein match is: unknown protein (TAIR:AT3G15534.1); Has 35333 Blast hits to 34131 proteins in 2444 species: Archae - 798; Bacteria - 22429; Metazoa - 974; Fungi - 991; Plants - 531; Viruses - 0; Other Euk /.../s - 9610 (source: NCBI BLink).
AT3G62610	4.32508	0.000224417	0.00454818	4.84903	8.82213e-05	0.00259909	2.9367	0.00891758	0.0860347	ATMYB11	myb domain protein 11
AT5G52300	4.02316	0.0038687	0.0442728	8.18081	2.60419e-05	0.00091743	-2.05553	0.127327	0.445111	RD29B	CAP160 protein
AT1G60190	3.89907	0.00255897	0.0322778	4.72493	0.000580116	0.0123119	-1.27228	0.580852	0.858248	PUB19	ARM repeat superfamily protein
AT5G59220	3.81472	0.00151343	0.0212836	4.31488	0.000469833	0.0103383	-1.64369	0.224878	0.5838	HAI1	highly ABA-induced PP2C gene 1
AT1G07985	3.72528	3.84682e-05	0.0010648	2.78813	0.000266532	0.0065617	1.41461	0.251073	0.613136	AT1G07985	Expressed protein
AT2G39350	3.71895	3.35072e-06	0.000129367	2.50748	0.000827418	0.0162425	1.43621	0.182632	0.529843	ABCG1	ABC-2 type transporter family protein
AT1G53080	3.59932	0.000270615	0.00526781	3.14408	0.000530345	0.0114649	2.18769	0.00832407	0.0823591	F8L10.6	Legume lectin family protein
AT1G16850	3.55187	6.71876e-06	0.000235505	4.95315	1.07825e-08	9.68386e-07	1.89721	0.0230319	0.164325	AT1G16880/F17F16.7	unknown protein; FUNCTIONS IN: molecular_function unknown; INVOLVED IN: response to salt stress; LOCATED IN: endomembrane system; EXPRESSED IN: leaf apex, leaf whorl, male gametophyte, flower, leaf; EXPRESSED DURING: LP.06 six leaves visible, LP.04 /.../eaves visible, LP.10 ten leaves visible, petal differentiation and expansion stage, LP.08 eight leaves visible; BEST Arabidopsis thaliana protein…
AT3G29575	3.53742	8.69427e-12	1.00517e-09	3.25554	1.00673e-10	1.30757e-08	1.9835	0.000143746	0.00376473	AFP3	ABI five binding protein 3
AT1G56600	3.4755	0.00299987	0.0365185	4.36858	0.000451134	0.0100523	1.14526	0.740389	0.923323	AtGolS2	galactinol synthase 2
AT5G15960	3.33965	9.75603e-06	0.000323541	3.33502	7.63267e-06	0.000332752	1.2188	0.452998	0.780284	KIN1	stress-responsive protein (KIN1) / stress-induced protein (KIN1)
AT5G17220	3.14869	1.24597e-05	0.000404861	2.54901	0.000274352	0.00669124	1.55659	0.0838953	0.356337	ATGSTF12	glutathione S-transferase phi 12
AT1G69260	2.91865	0.000400455	0.00724907	4.20727	2.5073e-06	0.000124331	1.46677	0.197088	0.548803	AFP1	ABI five binding protein
AT1G69490	2.89676	0.00028948	0.00556771	3.06714	0.00014893	0.00399552	1.95644	0.024056	0.169994	NAP	NAC-like, activated by AP3/PI
AT2G45900	2.75289	0.00105229	0.0159335	2.62797	0.0015136	0.0264829	1.79851	0.054026	0.278529	AT2G45900	Phosphatidylinositol N-acetyglucosaminlytransferase subunit P-related
AT2G41510	2.69176	0.000867379	0.0136066	3.08848	9.50857e-05	0.00276356	1.74461	0.0784549	0.344978	ATCKX1	cytokinin oxidase/dehydrogenase 1
AT4G39210	2.66549	7.1039e-05	0.00177818	2.71443	5.02957e-05	0.00160685	2.00275	0.0046298	0.0542156	APL3	Glucose-1-phosphate adenylyltransferase family protein
AT1G20450	2.66006	2.52165e-08	1.62864e-06	3.3573	7.8645e-12	1.19256e-09	1.7903	0.000786878	0.0147415	LTI29	Dehydrin family protein
AT5G10100	2.57769	0.000259629	0.00511582	3.13567	7.07112e-06	0.000312833	1.94502	0.00955333	0.090295	TPPI	Haloacid dehalogenase-like hydrolase (HAD) superfamily protein
AT1G44830	2.55977	0.00224419	0.0289531	3.60448	0.000121238	0.0033737	1.75543	0.0808803	0.350559	ERF014	Integrase-type DNA-binding superfamily protein
AT1G73480	2.56302	1.67214e-08	1.1324e-06	3.21842	3.21779e-12	5.10118e-10	1.95791	4.77739e-05	0.00149301	T9L24.33	alpha/beta-Hydrolases superfamily protein
AT2G41190	2.57285	0.00123773	0.0180998	3.83993	5.57673e-06	0.000253143	-1.12111	0.692076	0.904335	AT2G41190	Transmembrane amino acid transporter family protein
AT1G64220	2.47505	5.43346e-05	0.00142661	1.99827	0.000623956	0.0129276	1.96516	0.000975811	0.017349	TOM7-2	translocase of outer membrane 7 kDa subunit 2
AT3G14440	2.37757	0.000642821	0.0106487	2.56972	0.00016582	0.00440349	1.21819	0.434571	0.767005	NCED3	nine-cis-epoxycarotenoid dioxygenase 3
AT3G19270	2.35622	0.00204254	0.0267505	3.0924	0.000138416	0.00376168	2.28175	0.00985427	0.0923469	CYP707A4	cytochrome P450, family 707, subfamily A, polypeptide 4
AT2G22590	2.288	0.00346615	0.0406573	3.50847	1.66057e-06	8.68725e-05	2.41842	0.00810287	0.0808201	UGT91A1	UDP-Glycosyltransferase superfamily protein
AT4G14690	2.26853	3.25153e-05	0.000926996	2.68783	2.7062e-07	1.75869e-05	1.2325	0.275922	0.637519	ELIP2	Chlorophyll A-B binding family protein
AT2G23910	2.26365	2.09701e-07	1.09159e-05	2.12055	1.12595e-06	6.29988e-05	1.70886	0.000636912	0.0125499	AT2G23910	NAD(P)-binding Rossmann-fold superfamily protein
AT3G30180	2.24911	2.34754e-13	3.43528e-11	2.13935	5.76891e-12	8.94224e-10	1.74314	5.00517e-07	2.6651e-05	CYP85A2	brassinosteroid-6-oxidase 2
AT4G28240	2.23191	1.61541e-17	3.84137e-15	2.3042	5.22538e-19	1.91835e-16	1.9254	2.70284e-12	3.49133e-10	AT4G28240	Wound-responsive family protein
AT5G52570	2.22642	1.59578e-15	3.00841e-13	2.0988	1.90613e-13	3.49892e-11	1.88059	2.98303e-10	3.0156e-08	BETA-OHASE 2	beta-carotene hydroxylase 2
AT1G01470	2.21119	7.09911e-08	4.08121e-06	2.31894	9.81369e-09	8.92875e-07	1.44521	0.0112256	0.101418	LEA14	Late embryogenesis abundant protein
AT4G03140	2.18247	2.20361e-05	0.00066445	2.02085	9.7055e-05	0.00280909	1.78857	0.00106915	0.0186597	F4C21.6	NAD(P)-binding Rossmann-fold superfamily protein
AT5G51810	2.12618	0.000574429	0.0097569	3.04183	3.53677e-07	2.23596e-05	1.96277	0.00192759	0.028689	GA20OX2	gibberellin 20 oxidase 2
AT2G42610	2.13077	9.10859e-06	0.000305135	2.06305	1.44739e-05	0.000560892	1.54943	0.00951457	0.0900506	LSH10	Protein of unknown function (DUF640)
AT1G12845	2.10525	1.62451e-06	6.89544e-05	2.12435	5.67021e-07	3.38048e-05	1.85023	7.25151e-05	0.00214027	AT1G12845	unknown protein; FUNCTIONS IN: molecular_function unknown; INVOLVED IN: biological_process unknown; LOCATED IN: endomembrane system; EXPRESSED IN: 22 plant structures; EXPRESSED DURING: 13 growth stages; Has 8 Blast hits to 8 proteins in 4 species: /.../ - 0; Bacteria - 0; Metazoa - 0; Fungi - 0; Plants - 8; Viruses - 0; Other Eukaryotes - 0 (source: NCBI BLink).
AT1G07150	2.06452	5.40944e-06	0.000195844	2.24385	1.23091e-07	8.76122e-06	1.40161	0.0294151	0.193993	MAPKKK13	mitogen-activated protein kinase kinase kinase 13
AT4G24960	2.0575	0.000162126	0.003523	2.44472	2.68701e-06	0.000131991	1.44057	0.0547372	0.280057	ATHVA22D	HVA22 homologue D
AT3G51240	2.0417	2.19865e-08	1.44229e-06	2.34691	2.27054e-11	3.25433e-09	1.57589	0.000330475	0.00739476	F3H	flavanone 3-hydroxylase
AT1G62770	2.04445	1.80959e-06	7.55838e-05	2.30915	2.56936e-08	2.11679e-06	1.52125	0.00432036	0.0517033	AT1G62770	Plant invertase/pectin methylesterase inhibitor superfamily protein
AT5G17460	2.0445	0.000575578	0.00976848	2.66821	2.42855e-06	0.000120712	1.75466	0.00655963	0.0692218	AT5G17460	unknown protein; FUNCTIONS IN: molecular_function unknown; INVOLVED IN: response to salt stress; LOCATED IN: mitochondrion; Has 30201 Blast hits to 17322 proteins in 780 species: Archae - 12; Bacteria - 1396; Metazoa - 17338; Fungi - 3422; Plants - /.../Viruses - 0; Other Eukaryotes - 2996 (source: NCBI BLink).
AT5G05270	2.01519	4.1369e-08	2.51678e-06	2.21115	5.15373e-10	5.86125e-08	1.88049	7.22167e-07	3.6591e-05	AT5G05270	Chalcone-flavanone isomerase family protein
Col_FR/WL_up
	Col_FR/WL			hfr1_FR/WL			uvr8_FR/WL
AGI	Col_FR/WL_FC	pvalue	pvalue_with_FDR	hfr1_FR/WL_FC	pvalue	pvalue_with_FDR	uvr8_FR/WL_FC	pvalue	pvalue_with_FDR	Name/AGI	Description
AT4G21970	61.4485	1.7136e-05	0.000611926	3.05388	0.0548038	0.278694	3.1274	0.0450582	0.28332	AT4G21970	Protein of unknown function, DUF584
AT4G14368	53.3916	1.11635e-05	0.000422435	-1.29233	0.683756	0.90417	1.05286	0.923756	0.983157	AT4G14368	Regulator of chromosome condensation (RCC1) family protein
AT1G34050	10.0103	0.00145465	0.023241	-1.17233	0.818491	0.951149	-1.78847	0.41758	0.78251	F12G12.13	Ankyrin repeat family protein
AT4G25380	9.17396	0.00340305	0.0435816	-1.86015	0.460133	0.795434	-2.15399	0.320365	0.717123	SAP10	stress-associated protein 10
AT5G12030	6.66287	0.00289106	0.0388807	2.55924	0.228894	0.592947	-2.40355	0.185169	0.575842	AT-HSP17.6A	heat shock protein 17.6A
AT3G46230	4.98579	0.00282037	0.0381753	-1.51276	0.478842	0.806329	-2.03832	0.193373	0.589872	ATHSP17.4	heat shock protein 17.4
AT4G10020	4.07545	0.00286719	0.038659	3.61982	0.00841142	0.0793228	-1.04942	0.913489	0.980437	AtHSD5	hydroxysteroid dehydrogenase 5
AT2G31860	3.53919	0.00199152	0.0294473	-1.19441	0.671972	0.898163	1.27429	0.564719	0.857943	AT2G31860	pseudogene, poly (ADP-ribose) glycohydrolase, putative, contains Pfam domain, PF05028: poly (ADP-ribose) glycohydrolase (PARG); blastp match of 59% identity and 1.4e-19 P-value to EGAD
AT1G77860	3.5043	0.000397425	0.00861816	1.89372	0.0537203	0.275283	1.81274	0.0681753	0.355409	KOM	Rhomboid-related intramembrane serine protease family protein
AT2G48150	3.46505	0.00242878	0.0343178	-1.41031	0.397766	0.754334	-1.79316	0.13005	0.49185	ATGPX4	glutathione peroxidase 4
AT2G41850	2.87304	0.00231265	0.0330563	1.93723	0.0491328	0.261223	-1.15899	0.69006	0.913085	PGAZAT	polygalacturonase abscission zone A. thaliana
AT5G08760	2.83974	0.000984627	0.0174317	2.20512	0.0122071	0.10436	1.34339	0.342684	0.734674	AT5G08760	unknown protein; FUNCTIONS IN: molecular_function unknown; INVOLVED IN: biological_process unknown; LOCATED IN: endomembrane system; Has 3 Blast hits to 3 proteins in 2 species: Archae - 0; Bacteria - 0; Metazoa - 0; Fungi - 0; Plants - 3; Viruses - /.../her Eukaryotes - 0 (source: NCBI BLink).
AT5G23160	2.79342	0.00296996	0.0397121	1.1216	0.699775	0.911183	1.13227	0.667814	0.905389	AT5G23160	unknown protein; BEST Arabidopsis thaliana protein match is: unknown protein (TAIR:AT5G08240.1); Has 1807 Blast hits to 1807 proteins in 277 species: Archae - 0; Bacteria - 0; Metazoa - 736; Fungi - 347; Plants - 385; Viruses - 0; Other Eukaryotes - /.../source: NCBI BLink).
AT2G22830	2.61691	1.05176e-16	2.24582e-14	1.81887	2.37357e-07	1.22338e-05	1.75889	1.02848e-06	5.80106e-05	SQE2	squalene epoxidase 2
AT3G03820	2.51375	5.29277e-07	2.79688e-05	1.7856	0.0015647	0.0217753	1.67588	0.00511268	0.0680585	SAUR29	SAUR-like auxin-responsive protein family
AT2G21200	2.52175	0.000153462	0.00396952	1.56498	0.061424	0.298669	2.00203	0.0051458	0.0684123	SAUR7	SAUR-like auxin-responsive protein family
AT5G52890	2.49947	3.62115e-06	0.000154645	1.73168	0.00506425	0.0543181	1.76017	0.00369119	0.0534545	AT5G52890	AT hook motif-containing protein
AT4G25420	2.48605	0.000251791	0.00591356	1.22407	0.398882	0.755092	2.00385	0.00402348	0.0570429	GA20OX1	2-oxoglutarate (2OG) and Fe(II)-dependent oxygenase superfamily protein
AT5G15581	2.45279	0.000512739	0.0104986	1.35213	0.252489	0.620359	1.38717	0.26132	0.661793	AT5G15581	unknown protein; FUNCTIONS IN: molecular_function unknown; INVOLVED IN: biological_process unknown; LOCATED IN: cellular_component unknown; EXPRESSED IN: leaf apex; Has 30201 Blast hits to 17322 proteins in 780 species: Archae - 12; Bacteria - 1396; /.../oa - 17338; Fungi - 3422; Plants - 5037; Viruses - 0; Other Eukaryotes - 2996 (source: NCBI BLink).
AT5G06870	2.4328	2.27643e-09	2.0185e-07	1.75893	0.000131088	0.00295916	1.50439	0.00561497	0.0729806	PGIP2	polygalacturonase inhibiting protein 2
AT3G62570	2.41199	2.60551e-06	0.000114785	1.14623	0.458508	0.794135	1.38198	0.0717173	0.365325	AT3G62570	Tetratricopeptide repeat (TPR)-like superfamily protein
AT3G13980	2.3726	2.7971e-12	3.59093e-10	1.80661	1.25102e-06	5.46532e-05	1.86954	2.13333e-07	1.41721e-05	AT3G13980	unknown protein; BEST Arabidopsis thaliana protein match is: unknown protein (TAIR:AT1G54200.1); Has 1485 Blast hits to 418 proteins in 98 species: Archae - 0; Bacteria - 6; Metazoa - 246; Fungi - 61; Plants - 107; Viruses - 6; Other Eukaryotes - 10 /.../urce: NCBI BLink).
AT2G35880	2.34202	1.0133e-18	2.7185e-16	1.99303	7.17767e-13	9.75324e-11	1.8767	4.31882e-11	5.98514e-09	AT2G35880	TPX2 (targeting protein for Xklp2) protein family
AT2G25460	2.35148	0.00114686	0.0197038	1.37974	0.251364	0.61895	1.13511	0.623049	0.885795	AT2G25460	CONTAINS InterPro DOMAIN/s: C2 calcium-dependent membrane targeting (InterPro:IPR000008); BEST Arabidopsis thaliana protein match is: unknown protein (TAIR:AT5G04860.1); Has 108 Blast hits to 69 proteins in 11 species: Archae - 0; Bacteria - 0; Meta /.../0; Fungi - 0; Plants - 108; Viruses - 0; Other Eukaryotes - 0 (source: NCBI BLink).
AT5G13700	2.33504	0.000155242	0.00400072	1.439	0.105872	0.406437	1.98744	0.00150915	0.0264492	ATPAO1	polyamine oxidase 1
AT5G27220	2.29106	0.000575978	0.0115671	1.59112	0.0538326	0.275759	1.90208	0.00784457	0.092274	A_TM021B04.7	Frigida-like protein
AT3G28180	2.19688	1.37817e-17	3.43329e-15	1.82538	5.69791e-11	5.65092e-09	1.77334	3.8374e-10	4.49879e-08	ATCSLC04	Cellulose-synthase-like C4
AT4G18970	2.20792	7.10669e-14	1.14396e-11	1.57255	1.59373e-05	0.000499256	1.53532	4.04778e-05	0.00132973	AT4G18970	GDSL-like Lipase/Acylhydrolase superfamily protein
AT5G55250	2.20507	7.59289e-05	0.00220679	1.76063	0.0035164	0.0410626	1.37414	0.0992814	0.429959	IAMT1	IAA carboxylmethyltransferase 1
AT3G50890	2.18732	1.836e-06	8.42546e-05	1.58473	0.00402278	0.0455524	1.45507	0.0176003	0.159785	AtHB28	homeobox protein 28
AT2G40610	2.15405	0.000792431	0.0148057	1.64212	0.0290011	0.187598	1.49234	0.0774214	0.379153	ATEXPA8	expansin A8
AT5G08150	2.13766	0.00112401	0.0193909	1.35973	0.191888	0.546399	1.581	0.0487698	0.295282	SOB5	suppressor of phytochrome b 5
AT1G26218	2.1224	0.000505673	0.0103946	1.95257	0.00178625	0.0242509	1.27734	0.255373	0.65602	AT1G26218	other RNA
AT5G54510	2.13391	2.23906e-11	2.58865e-09	1.74391	8.40992e-07	3.84249e-05	1.85015	4.50842e-08	3.53346e-06	GH3.6/DFL1	Auxin-responsive GH3 family protein
AT5G10430	2.13612	1.54705e-05	0.000560097	1.82339	0.000616498	0.0102877	1.70785	0.002126	0.0349216	AGP4	arabinogalactan protein 4
AT1G75300	2.12358	0.00203998	0.0298906	1.70994	0.0492635	0.261598	1.83622	0.0156173	0.147877	F22H5.16	NmrA-like negative transcriptional regulator family protein
AT3G62720	2.13044	1.86031e-12	2.46386e-10	1.8251	2.48004e-08	1.60673e-06	1.56599	2.29103e-05	0.000820927	ATXT1/XXT1	xylosyltransferase 1
AT3G13520	2.1353	2.74556e-08	1.96087e-06	1.69935	9.43387e-05	0.00226132	1.62096	0.000363327	0.00847601	AGP12	arabinogalactan protein 12
AT2G41540	2.11402	2.25933e-13	3.42599e-11	1.9338	1.02659e-10	9.80931e-09	1.85943	1.0173e-09	1.08868e-07	GPDHC1	6-phosphogluconate dehydrogenase family protein
AT5G01740	2.11752	4.28117e-07	2.32696e-05	1.72332	0.000220324	0.00448492	1.72014	0.000246226	0.00617069	T20L15_10	Nuclear transport factor 2 (NTF2) family protein
AT3G58620	2.10831	1.27915e-10	1.37269e-08	1.85028	1.11691e-07	6.11843e-06	1.65573	1.1493e-05	0.000467905	TTL4	tetratricopetide-repeat thioredoxin-like 4
AT4G38850	2.09384	0.000638828	0.012564	1.29153	0.239767	0.606479	1.61125	0.0306031	0.224745	SAUR15/SAUR-AC1	SAUR-like auxin-responsive protein family
AT2G47440	2.09445	2.21213e-09	1.96983e-07	1.74706	5.88597e-06	0.000211269	1.56618	0.000252594	0.00630761	AT2G47440	Tetratricopeptide repeat (TPR)-like superfamily protein
AT2G01420	2.08415	7.11861e-18	1.79475e-15	1.69987	3.81341e-10	3.33889e-08	1.87389	1.2283e-13	2.35812e-11	PIN4	Auxin efflux carrier family protein
AT5G43700	2.07784	2.10711e-12	2.77316e-10	1.9271	2.84231e-10	2.5507e-08	1.88698	9.92162e-10	1.07575e-07	IAA4/ATAUX2-11	AUX/IAA transcriptional regulator family protein
AT2G40340	2.08745	0.00299641	0.0399381	1.77584	0.0443186	0.244829	2.14185	0.00358039	0.052175	DREB2C	Integrase-type DNA-binding superfamily protein
AT3G12610	2.07681	2.36819e-16	4.81133e-14	1.71448	1.30682e-09	1.06407e-07	1.51324	2.6956e-06	0.000132103	DRT100	Leucine-rich repeat (LRR) family protein
AT2G36220	2.05408	1.55089e-05	0.000560518	1.78546	0.000522424	0.00904987	1.75087	0.000728239	0.014569	AT2G36220	unknown protein; BEST Arabidopsis thaliana protein match is: unknown protein (TAIR:AT3G52710.1); Has 74 Blast hits to 74 proteins in 10 species: Archae - 0; Bacteria - 0; Metazoa - 0; Fungi - 0; Plants - 74; Viruses - 0; Other Eukaryotes - 0 (source /.../ BLink).
AT1G04430	2.04636	3.3906e-19	9.58808e-17	1.81028	9.5572e-14	1.46055e-11	1.65417	2.14564e-10	2.62571e-08	AT1G04430	S-adenosyl-L-methionine-dependent methyltransferases superfamily protein
AT4G12730	2.03267	7.5042e-13	1.04689e-10	1.6158	1.09495e-06	4.91275e-05	1.51182	2.52949e-05	0.000895637	FLA2	FASCICLIN-like arabinogalactan 2
AT4G39400	2.0216	2.30678e-19	6.61256e-17	1.64487	1.63115e-10	1.501e-08	1.79694	5.15628e-14	1.05785e-11	BRI1	Leucine-rich receptor-like protein kinase family protein
AT1G03870	2.03484	1.02397e-08	8.05548e-07	1.80244	1.94044e-06	8.02482e-05	1.46395	0.00196427	0.0326744	FLA9	FASCICLIN-like arabinoogalactan 9
AT1G02670	2.00975	0.00125022	0.0209464	1.5233	0.042145	0.237808	1.74253	0.00738479	0.0884569	AT1G02670	P-loop containing nucleoside triphosphate hydrolases superfamily protein
AT1G14600	1.99987	4.63793e-05	0.00145945	1.87234	0.000211878	0.00434257	1.40905	0.0539063	0.312396	AT1G14600	Homeodomain-like superfamily protein
AT5G06990	2.00213	0.00327609	0.042266	-1.02072	0.9301	0.980852	1.06093	0.795088	0.95081	AT5G06990	Protein of unknown function, DUF617
hfr1_FR/WL_up
	hfr1_FR/WL			Col_FR/WL			uvr8_FR/WL
AGI	hfr1_FR/WL_FC	pvalue	pvalue_with_FDR	Col_FR/WL_FC	pvalue	pvalue_with_FDR	uvr8_FR/WL_FC	pvalue	pvalue_with_FDR	Name/AGI	Description
AT1G02190	12.8423	3.61928e-06	0.000137955	1.84957	0.0985782	0.38768	2.74237	0.00664381	0.0822653	CER1-LIKE	Fatty acid hydroxylase superfamily
AT1G66780	7.21213	0.00117296	0.0173098	3.51642	0.0173276	0.135855	4.20665	0.0107538	0.115997	AT1G66780	MATE efflux family protein
AT2G41230	6.16837	6.61435e-08	3.86625e-06	2.07071	0.0158775	0.128382	1.98537	0.0283757	0.21561	OSR1	Organ size related 1
AT2G42388	6.04086	0.00265492	0.0332476	3.68123	0.0185543	0.141984	4.50051	0.0160089	0.150159	AT2G42388	other RNA
AT2G38490	5.19523	1.45279e-05	0.000461323	2.33008	0.0138822	0.117137	1.55941	0.137701	0.506711	CIPK22	CBL-interacting protein kinase 22
AT1G73550	4.90622	0.00335622	0.0396568	2.11249	0.114937	0.422036	3.60065	0.00558452	0.07263	T9L24.29	Bifunctional inhibitor/lipid-transfer protein/seed storage 2S albumin superfamily protein
AT1G68800	4.76716	0.000338978	0.00632952	1.95891	0.215328	0.573203	1.22068	0.650417	0.898717	BRC2/TCP12	TCP domain protein 12
AT1G61800	4.68834	1.72134e-05	0.000534432	2.60049	0.00502811	0.0575277	-1.02851	0.93008	0.984489	GPT2	glucose-6-phosphate/phosphate translocator 2
AT4G12410	4.56678	0.000242029	0.00481893	1.44964	0.272079	0.633776	2.58416	0.00963629	0.107203	SAUR35	SAUR-like auxin-responsive protein family
AT1G03800	4.52837	0.000339071	0.00632952	2.08306	0.0386702	0.22685	3.03719	0.00393365	0.055997	ERF10	ERF domain protein 10
AT1G20680	4.14924	0.00325396	0.038777	1.49581	0.361355	0.713945	1.28602	0.542253	0.848261	AT1G20680	Protein of unknown function (DUF833)
AT3G17580	3.41894	7.47538e-09	5.45193e-07	1.76338	0.00722724	0.074318	1.2554	0.271816	0.672868	AT3G17580	unknown protein; BEST Arabidopsis thaliana protein match is: unknown protein (TAIR:AT1G48330.1); Has 40 Blast hits to 40 proteins in 11 species: Archae - 0; Bacteria - 0; Metazoa - 0; Fungi - 0; Plants - 40; Viruses - 0; Other Eukaryotes - 0 (source /.../ BLink).
AT5G46330	3.11678	5.2716e-07	2.50395e-05	1.97181	0.0022577	0.0324248	1.4579	0.0897857	0.409247	FLS2	Leucine-rich receptor-like protein kinase family protein
AT4G12470	3.09752	0.00179428	0.0242709	1.90041	0.070907	0.325323	1.10993	0.767588	0.941166	AZI1	azelaic acid induced 1
AT5G44210	3.00787	4.85093e-06	0.000178236	1.96438	0.00432137	0.0517033	1.53429	0.0610497	0.333883	ERF9	erf domain protein 9
AT4G13395	2.93494	0.00275982	0.0342336	2.25746	0.0118519	0.105135	1.09071	0.810144	0.953886	DVL10	ROTUNDIFOLIA like 12
AT2G35658	2.8129	0.00234879	0.0301169	1.18632	0.495828	0.808538	1.27638	0.327669	0.723589	AT2G35658	unknown protein; FUNCTIONS IN: molecular_function unknown; INVOLVED IN: biological_process unknown; LOCATED IN: cellular_component unknown; BEST Arabidopsis thaliana protein match is: unknown protein (TAIR:AT4G16840.1); Has 30201 Blast hits to 17322 /.../ins in 780 species: Archae - 12; Bacteria - 1396; Metazoa - 17338; Fungi - 3422; Plants - 5037; Viruses - 0; Other Eukaryotes - 2996 (source: NC…
AT2G22821	2.7683	0.00165793	0.0228864	2.28912	0.0081415	0.0811667	1.84687	0.0448061	0.282657	AT2G22821	other RNA
AT2G31940	2.69573	0.00128937	0.018724	-1.2108	0.543267	0.835597	1.03945	0.87723	0.971815	AT2G31940	unknown protein; INVOLVED IN: biological_process unknown; LOCATED IN: endomembrane system; EXPRESSED IN: 16 plant structures; EXPRESSED DURING: 6 growth stages; BEST Arabidopsis thaliana protein match is: unknown protein (TAIR:AT5G19875.1); Has 227 /.../hits to 227 proteins in 13 species: Archae - 0; Bacteria - 0; Metazoa - 0; Fungi - 0; Plants - 227; Viruses - 0; Other Eukaryotes - 0 (source: NC…
AT5G02190	2.6394	3.38025e-06	0.000130236	1.98683	0.000659448	0.0128848	1.63586	0.0123603	0.126542	EMB24	Eukaryotic aspartyl protease family protein
AT1G02470	2.58274	0.00348788	0.0408435	1.6613	0.143784	0.473467	2.39997	0.00730964	0.0881459	AT1G02470	Polyketide cyclase/dehydrase and lipid transport superfamily protein
AT2G36270	2.49429	7.25365e-05	0.00180487	1.50254	0.0631961	0.304607	1.81154	0.00349509	0.0512172	ABI5	Basic-leucine zipper (bZIP) transcription factor family protein
AT2G28040	2.45828	0.00436307	0.0484278	2.26439	0.0159402	0.12867	1.89796	0.0671356	0.35263	AT2G28040	Eukaryotic aspartyl protease family protein
AT3G12820	2.458	1.27667e-06	5.55419e-05	1.93192	0.0003015	0.00691798	1.58042	0.0178873	0.161549	AtMYB10	myb domain protein 10
AT2G43870	2.45332	0.000310486	0.00589585	1.83772	0.0094903	0.0899794	1.15556	0.534986	0.846128	AT2G43870	Pectin lyase-like superfamily protein
AT5G14360	2.43905	0.000693928	0.0113624	1.36476	0.20904	0.565676	1.51146	0.117951	0.468582	F18O22_150	Ubiquitin-like superfamily protein
AT4G23030	2.43466	0.00356163	0.0414981	2.19175	0.00559146	0.061974	1.44776	0.181266	0.571176	F7H19.220	MATE efflux family protein
AT4G11050	2.41101	0.00344763	0.040531	1.0406	0.893613	0.970707	1.78312	0.0338266	0.238428	AtGH9C3	glycosyl hydrolase 9C3
AT3G08570	2.40827	5.21478e-07	2.49143e-05	1.68818	0.00302006	0.0401511	1.58099	0.00635148	0.0796829	AT3G08570	Phototropic-responsive NPH3 family protein
AT3G58780	2.38837	0.0014002	0.0199867	1.50075	0.16387	0.504732	1.64703	0.0747082	0.372402	SHP1	K-box region and MADS-box transcription factor family protein
AT2G38530	2.38547	0.00200508	0.0264221	1.68526	0.0609612	0.298473	1.87902	0.0238778	0.194046	LTP2	lipid transfer protein 2
AT3G51660	2.36185	0.00391948	0.0447458	1.87156	0.032773	0.206818	1.28279	0.39551	0.771408	AT3G51660/T18N14_40	Tautomerase/MIF superfamily protein
AT5G15265	2.34981	9.7277e-05	0.00231874	1.30846	0.173356	0.516979	1.27862	0.222697	0.622598	AT5G15265	unknown protein; FUNCTIONS IN: molecular_function unknown; INVOLVED IN: biological_process unknown; LOCATED IN: endomembrane system; Has 5 Blast hits to 5 proteins in 3 species: Archae - 0; Bacteria - 0; Metazoa - 0; Fungi - 0; Plants - 5; Viruses - /.../her Eukaryotes - 0 (source: NCBI BLink).
AT2G43140	2.32569	0.00249252	0.031573	1.62446	0.066248	0.312795	-1.11184	0.697859	0.915628	BHLH129/AtbHLH129	basic helix-loop-helix (bHLH) DNA-binding superfamily protein
AT4G11521	2.29442	0.00179155	0.0242509	1.58061	0.0717228	0.327701	1.35028	0.249143	0.651173	CRK34	Receptor-like protein kinase-related family protein
AT2G44570	2.2851	0.000585269	0.00988486	1.79917	0.0170736	0.134722	-1.07683	0.74322	0.932653	AtGH9B12	glycosyl hydrolase 9B12
AT3G08660	2.27505	2.38217e-05	0.000710777	1.56155	0.017056	0.134634	1.70597	0.00351542	0.0514071	AT3G08660	Phototropic-responsive NPH3 family protein
AT2G19810	2.27341	0.000200753	0.0041759	1.35432	0.171919	0.514696	1.79371	0.00666745	0.0824292	AT2G19810	CCCH-type zinc finger family protein
AT2G29090	2.24497	2.19243e-05	0.000662033	1.3736	0.093736	0.377288	1.84696	0.000675985	0.0137203	CYP707A2	cytochrome P450, family 707, subfamily A, polypeptide 2
AT2G45050	2.23013	1.45208e-10	1.35653e-08	1.59578	0.000185253	0.00461157	1.4801	0.00153292	0.0267539	GATA2	GATA transcription factor 2
AT1G25560	2.23263	1.9944e-06	8.19936e-05	1.69889	0.00149159	0.0236641	1.23748	0.201936	0.600117	TEM1	AP2/B3 transcription factor family protein
AT1G24530	2.21866	4.63097e-09	3.47339e-07	1.7314	4.38769e-05	0.00139539	1.6075	0.000437901	0.00982157	AT1G24530	Transducin/WD40 repeat-like superfamily protein
AT1G73830	2.20915	0.00133	0.0192208	1.94533	0.00641848	0.0680755	1.19751	0.464869	0.810924	BEE3/AtbHLH50	BR enhanced expression 3
AT1G56020	2.18584	1.3658e-07	7.30967e-06	1.30027	0.068819	0.319811	1.23433	0.149513	0.525882	T6H22.18	unknown protein; BEST Arabidopsis thaliana protein match is: unknown protein (TAIR:AT3G12970.1); Has 3011 Blast hits to 958 proteins in 192 species: Archae - 0; Bacteria - 193; Metazoa - 479; Fungi - 286; Plants - 158; Viruses - 8; Other Eukaryotes /.../ (source: NCBI BLink).
AT2G46790	2.1833	2.53935e-08	1.63503e-06	1.98467	1.26567e-06	6.06073e-05	1.86979	1.16e-05	0.000471116	APRR9	pseudo-response regulator 9
AT3G08030	2.17559	2.91544e-21	1.05187e-18	1.75417	5.2047e-12	6.44459e-10	1.743	8.27349e-12	1.24555e-09	T8G24.2	Protein of unknown function, DUF642
AT2G45210	2.18062	0.00134088	0.0193634	1.34508	0.219032	0.577699	1.36074	0.190452	0.584834	SAUR36/SAG201	SAUR-like auxin-responsive protein family
AT1G01260	2.15232	3.44124e-21	1.20019e-18	1.83739	9.08769e-14	1.44067e-11	1.76343	1.84146e-12	3.05829e-10	BHLH13/MYC7E/AtbHLH13	basic helix-loop-helix (bHLH) DNA-binding superfamily protein
AT2G45310	2.15975	7.70064e-09	5.59526e-07	1.97839	3.00444e-07	1.72249e-05	1.85213	2.05732e-06	0.000104241	GAE4	UDP-D-glucuronate 4-epimerase 4
AT1G14890	2.15982	1.82964e-06	7.62692e-05	1.50361	0.0102855	0.0954815	1.10873	0.518307	0.838313	AT1G14890	Plant invertase/pectin methylesterase inhibitor superfamily protein
AT1G15760	2.1477	0.00153417	0.0214434	1.14682	0.566621	0.849207	1.60789	0.0262933	0.205924	F7H2.10	Sterile alpha motif (SAM) domain-containing protein
AT3G21310	2.14016	0.00327719	0.0389429	1.1337	0.633777	0.880409	1.99723	0.00545307	0.0714533	AT3G21310	Core-2/I-branching beta-1,6-N-acetylglucosaminyltransferase family protein
AT2G28140	2.14163	0.000580861	0.00983423	1.42306	0.10731	0.406436	1.67291	0.0156036	0.147814	AT2G28140/F24D13.7	Protein of unknown function (DUF1635)
AT4G35770	2.12058	4.29399e-06	0.000160744	1.93517	5.28425e-05	0.00162374	1.58744	0.00452802	0.0623109	SEN1	Rhodanese/Cell cycle control phosphatase superfamily protein
AT5G39610	2.09676	0.00447322	0.0493186	1.77521	0.0249292	0.173831	1.06428	0.809436	0.953886	ATNAC2	NAC domain containing protein 6
AT2G44080	2.10524	0.000422866	0.00756317	1.41412	0.0875727	0.362953	1.19462	0.397307	0.771891	ARL	ARGOS-like
AT5G25170	2.08362	2.4163e-09	1.87273e-07	1.94839	3.45292e-08	2.40853e-06	1.53683	0.00043371	0.00974845	AT5G25170	PPPDE putative thiol peptidase family protein
AT4G16750	2.08595	0.000110173	0.00254748	1.52866	0.029713	0.195219	1.83257	0.0011613	0.021392	ERF039	Integrase-type DNA-binding superfamily protein
AT4G27280	2.07644	2.23533e-05	0.000671112	1.93599	9.90966e-05	0.00275391	1.43761	0.0309869	0.226566	AT4G27280	Calcium-binding EF-hand family protein
AT1G50110	2.0651	2.22657e-05	0.000669444	-1.01688	0.922544	0.97931	1.45534	0.0207684	0.177823	BCAT6	D-aminoacid aminotransferase-like PLP-dependent enzymes superfamily protein
AT3G28220	2.06933	8.2392e-05	0.00200765	1.85917	0.000671415	0.0130698	1.52419	0.0205681	0.176798	AT3G28220	TRAF-like family protein
AT5G09440	2.07085	5.88567e-08	3.48905e-06	1.7309	3.62772e-05	0.00117641	1.45776	0.00459033	0.0630297	EXL4	EXORDIUM like 4
AT1G33170	2.05948	1.74121e-08	1.1716e-06	1.75473	1.09866e-05	0.00041725	1.69085	3.03367e-05	0.00103224	AT1G33170	S-adenosyl-L-methionine-dependent methyltransferases superfamily protein
AT1G20900	2.04408	1.73022e-09	1.37147e-07	1.497	0.000390657	0.00848899	1.93313	2.04497e-08	1.73955e-06	ESC	Predicted AT-hook DNA-binding family protein
AT5G17040	2.04011	2.67342e-06	0.000106941	1.31053	0.0656191	0.311063	1.60055	0.0014701	0.0258516	UGT78D4	UDP-Glycosyltransferase superfamily protein
AT2G47270	2.01177	7.25558e-06	0.000250959	1.6339	0.00123288	0.0207556	1.22836	0.168728	0.552964	UPB1/AtbHLH151	sequence-specific DNA binding transcription factors;transcription regulators
AT4G16442	2.00369	5.30462e-12	6.34312e-10	1.67115	3.41322e-07	1.93564e-05	1.8489	3.72848e-10	4.40803e-08	AT4G16442	Uncharacterised protein family (UPF0497)
uvr8_FR/WL_up
	uvr8_FR/WL			Col_FR/WL			hfr1_FR/WL
AGI	uvr8_FR/WL_FC	pvalue	pvalue_with_FDR	Col_FR/WL_FC	pvalue	pvalue_with_FDR	hfr1_FR/WL_FC	pvalue	pvalue_with_FDR	Name/AGI	Description
AT5G24860	24.4377	0.000898133	0.017322	-1.52089	0.616088	0.872113	12.7454	0.0239994	0.165147	FPF1	flowering promoting factor 1
AT4G25433	16.5342	0.00017103	0.00453404	1.53724	0.507326	0.815711	5.78328	0.0161166	0.127192	AT4G25433	peptidoglycan-binding LysM domain-containing protein
AT4G25490	15.8996	3.91656e-07	2.45383e-05	2.50769	0.063053	0.304301	3.09771	0.0195875	0.142754	CBF1	C-repeat/DRE binding factor 1
AT3G27025	13.3893	0.000128149	0.00351005	-1.06376	0.926772	0.980764	3.43561	0.037153	0.2204	AT3G27025	unknown protein; Has 25 Blast hits to 25 proteins in 6 species: Archae - 0; Bacteria - 0; Metazoa - 1; Fungi - 0; Plants - 24; Viruses - 0; Other Eukaryotes - 0 (source: NCBI BLink).
AT1G09950	9.09255	9.87047e-06	0.000413927	1.30394	0.531008	0.828379	3.66946	0.0220103	0.155341	RAS1	RESPONSE TO ABA AND SALT 1
AT2G41280	7.06175	1.6845e-05	0.000639743	2.07525	0.0953052	0.380619	3.51041	0.00678111	0.0680256	M10	late embryogenesis abundant protein (M10) / LEA protein M10
AT1G74110	6.01729	1.60555e-06	8.52721e-05	3.82702	0.00424701	0.0511057	2.88736	0.0161554	0.127332	CYP78A10	cytochrome P450, family 78, subfamily A, polypeptide 10
AT5G06760	5.94384	0.000710031	0.0143004	-1.31106	0.589184	0.861859	4.07682	0.00675112	0.0677898	LEA4-5	Late Embryogenesis Abundant 4-5
AT3G06900	5.38444	0.00269714	0.0420256	-3.95325	0.0107131	0.0983255	-5.84609	0.000824691	0.0130442	U4.2	U4.2; snRNA
AT2G47770	5.0118	0.00216922	0.0354634	-1.98973	0.179757	0.52595	3.21096	0.0250908	0.17036	ATTSPO	TSPO(outer membrane tryptophan-rich sensory protein)-related
AT4G27590	4.90616	0.000171941	0.00454872	1.62377	0.228734	0.587731	2.03417	0.0695502	0.322564	AT4G27590	Heavy metal transport/detoxification superfamily protein
AT4G33905	4.3104	0.00301631	0.0459296	-1.93151	0.19061	0.540255	3.28528	0.0199872	0.144524	AT4G33900/F17I5_90	Peroxisomal membrane 22 kDa (Mpv17/PMP22) family protein
AT1G05100	4.23351	0.000197447	0.00516471	-1.36802	0.433303	0.766237	2.46609	0.023693	0.163469	MAPKKK18	mitogen-activated protein kinase kinase kinase 18
AT3G18530	4.13472	4.783e-05	0.00153983	2.59451	0.0088819	0.0859999	2.06301	0.0381259	0.223876	AT3G18530	ARM repeat superfamily protein
AT2G25540	4.11951	0.00233429	0.0375461	1.20258	0.804883	0.944537	3.01784	0.0819535	0.354049	CESA10	cellulose synthase 10
AT5G07200	4.00667	0.000523706	0.0113683	2.90771	0.013094	0.112528	2.86642	0.0115797	0.100798	GA20OX3	gibberellin 20-oxidase 3
AT1G30190	3.84246	0.00302627	0.0459897	1.98906	0.11223	0.416674	1.15581	0.698232	0.910104	T2H7.2	unknown protein; BEST Arabidopsis thaliana protein match is: unknown protein (TAIR:AT2G34610.1); Has 56 Blast hits to 56 proteins in 13 species: Archae - 0; Bacteria - 0; Metazoa - 0; Fungi - 0; Plants - 44; Viruses - 0; Other Eukaryotes - 12 (sourc /.../I BLink).
AT5G37950	3.79811	0.00244755	0.0389486	2.64194	0.0406108	0.234111	3.52924	0.0134085	0.111921	AT5G37950	UDP-Glycosyltransferase superfamily protein
AT3G45960	3.5856	0.000146058	0.0039235	2.21179	0.029645	0.194956	1.49682	0.26871	0.637765	ATEXLA3	expansin-like A3
AT1G04570	3.40611	0.00123405	0.0223389	2.37943	0.0425018	0.240287	2.51479	0.0186692	0.139079	AT1G04570	Major facilitator superfamily protein
AT3G63060	3.26406	0.00101345	0.0191231	1.15646	0.708492	0.911802	1.84232	0.0917681	0.376907	EDL3	EID1-like 3
AT4G21200	3.21766	7.41585e-06	0.000325333	1.7723	0.0210883	0.155221	1.00824	0.973971	0.992516	GA2OX8	gibberellin 2-oxidase 8
AT1G11735	2.81101	0.00131317	0.0235471	2.08088	0.0287642	0.190964	1.04027	0.897724	0.972152	MIR171B	MIR171B; miRNA
AT1G09180	2.70375	8.01056e-05	0.00240442	1.26879	0.330746	0.687114	1.97905	0.00396824	0.0451301	ATSAR1	secretion-associated RAS super family 1
AT5G65800	2.66475	0.000779692	0.0154652	2.2892	0.00525939	0.0595552	2.20115	0.00737301	0.0718954	ACS5	ACC synthase 5
AT1G52827	2.5863	8.63222e-06	0.000370557	1.76676	0.00743522	0.0758313	1.81299	0.00515155	0.0550287	CDT1	cadmium tolerance 1
AT1G48100	2.50902	0.000206301	0.00533281	-1.10987	0.673386	0.896313	1.46024	0.124939	0.443883	AT1G48100	Pectin lyase-like superfamily protein
AT3G48240	2.51892	0.000614914	0.0128548	-1.1383	0.651521	0.886484	1.49376	0.142363	0.473021	T29H11_240	Octicosapeptide/Phox/Bem1p family protein
AT4G35190	2.49501	0.00134358	0.02401	-1.16346	0.628252	0.877959	1.53054	0.154784	0.492428	LOG5	Putative lysine decarboxylase family protein
AT1G19970	2.43023	1.21531e-05	0.000487197	1.19664	0.37696	0.72496	1.73171	0.00714858	0.0704954	T20H2.24	ER lumen protein retaining receptor family protein
AT5G66400	2.42946	0.000581571	0.0123303	1.14812	0.590925	0.862618	1.66823	0.0475917	0.256333	RAB18	Dehydrin family protein
AT5G66460	2.36699	1.7884e-07	1.21902e-05	1.26959	0.147197	0.479293	1.90902	0.000105646	0.00246735	MAN7	Glycosyl hydrolase superfamily protein
AT3G48700	2.34252	7.25167e-06	0.000320144	1.40463	0.0672832	0.315634	1.93005	0.000663879	0.0109302	ATCXE13	carboxyesterase 13
AT1G22770	2.33688	2.91285e-15	6.69827e-13	1.97328	2.28748e-10	2.39339e-08	1.81208	3.24458e-08	2.05124e-06	GI	gigantea protein (GI)
AT1G02205	2.30739	0.00136462	0.0243237	1.11416	0.675272	0.897247	2.05795	0.00563207	0.059066	CER1	Fatty acid hydroxylase superfamily
AT1G46768	2.26447	0.000261914	0.006493	1.54303	0.0584548	0.292078	1.82374	0.00731439	0.0716242	RAP2.1	related to AP2 1
AT5G17860	2.26732	2.29358e-08	1.90458e-06	1.55095	0.00260759	0.0361128	1.71646	0.000200322	0.00417379	CAX7	calcium exchanger 7
AT2G46270	2.22633	1.45489e-10	1.83404e-08	1.75749	6.47344e-06	0.000260506	1.88609	4.56059e-07	2.20404e-05	GBF3	G-box binding factor 3
AT3G54000	2.20087	9.92544e-08	7.23693e-06	1.75569	0.000230896	0.00551185	1.81322	7.28091e-05	0.0018095	F5K20_300	unknown protein; Has 35333 Blast hits to 34131 proteins in 2444 species: Archae - 798; Bacteria - 22429; Metazoa - 974; Fungi - 991; Plants - 531; Viruses - 0; Other Eukaryotes - 9610 (source: NCBI BLink).
AT1G10370	2.21018	3.38229e-05	0.00113791	1.10129	0.609887	0.869753	1.59644	0.0137946	0.114212	GST30	Glutathione S-transferase family protein
AT2G41170	2.20218	1.69887e-08	1.47512e-06	1.63543	0.000438249	0.00924477	1.70194	0.000140993	0.00314209	AT2G41170	F-box family protein
AT3G62070	2.19091	0.000451551	0.0100523	1.47361	0.0971864	0.384519	-1.02904	0.901432	0.97294	T17J13.30	unknown protein; BEST Arabidopsis thaliana protein match is: unknown protein (TAIR:AT2G46940.1); Has 137 Blast hits to 135 proteins in 12 species: Archae - 0; Bacteria - 0; Metazoa - 0; Fungi - 0; Plants - 137; Viruses - 0; Other Eukaryotes - 0 (sou /.../CBI BLink).
AT4G17550	2.17116	2.97907e-09	2.88611e-07	1.46246	0.0036524	0.0458658	1.86269	2.34648e-06	9.49759e-05	AT4G17550	Major facilitator superfamily protein
AT4G09500	2.14663	0.00104127	0.0195949	1.65322	0.03236	0.205331	1.96466	0.00439462	0.0486056	UGT79B7	UDP-Glycosyltransferase superfamily protein
AT5G01880	2.13181	1.33739e-05	0.000527047	1.12861	0.49283	0.806393	1.73364	0.00221166	0.0286339	AT5G01880	RING/U-box superfamily protein
AT4G27410	2.10138	0.000205394	0.00533231	1.34167	0.141171	0.468808	1.78635	0.00365205	0.042306	RD26	NAC (No Apical Meristem) domain transcriptional regulator superfamily protein
AT5G02020	2.07968	0.000111617	0.0031692	1.20385	0.326896	0.683918	1.83851	0.00133	0.0192208	SIS	Encodes a protein involved in salt tolerance, names SIS (Salt Induced Serine rich).
AT1G62570	2.06998	0.000121092	0.0033737	1.15756	0.436611	0.768314	1.80139	0.0018886	0.0252047	FMO GS-OX4	flavin-monooxygenase glucosinolate S-oxygenase 4
AT1G08890	2.06535	1.42793e-09	1.48661e-07	1.68722	1.5392e-05	0.00055919	1.49192	0.000959222	0.0147593	SUGTL4	Major facilitator superfamily protein
AT5G02890	2.07341	9.83966e-06	0.000413463	1.42524	0.0320513	0.204048	1.70932	0.00120682	0.0177205	F9G14_200	HXXXD-type acyl-transferase family protein
AT1G53070	2.05802	0.000803301	0.0158734	1.56139	0.0413334	0.236224	1.65795	0.0207466	0.148476	F8L10.7	Legume lectin family protein
AT1G52565	2.04552	1.60896e-05	0.000612164	1.65321	0.00299018	0.0398805	1.63927	0.00228166	0.0293641	AT1G52565	unknown protein; FUNCTIONS IN: molecular_function unknown; INVOLVED IN: biological_process unknown; LOCATED IN: endomembrane system; BEST Arabidopsis thaliana protein match is: unknown protein (TAIR:AT3G15760.1); Has 35333 Blast hits to 34131 protei /.../2444 species: Archae - 798; Bacteria - 22429; Metazoa - 974; Fungi - 991; Plants - 531; Viruses - 0; Other Eukaryotes - 9610 (source: NCBI BLink…
AT3G50970	2.04327	0.000263365	0.0065067	1.33264	0.140709	0.467827	1.65189	0.0104014	0.0931986	LTI30	dehydrin family protein
AT1G30690	2.02412	2.55527e-12	4.171e-10	1.9469	4.15205e-11	4.69653e-09	1.93008	8.25245e-11	8.03213e-09	AT1G30690	Sec14p-like phosphatidylinositol transfer family protein
AT5G02590	2.03017	6.17836e-08	4.63399e-06	1.65245	0.000130924	0.00347556	1.77343	1.57259e-05	0.000494857	T22P11_180	Tetratricopeptide repeat (TPR)-like superfamily protein
AT2G26710	2.03375	2.64686e-08	2.17208e-06	1.95946	1.35838e-07	8.53615e-06	1.33266	0.0244397	0.167515	BAS1	Cytochrome P450 superfamily protein
AT1G49130	2.01002	8.0252e-05	0.00240442	1.6447	0.00502087	0.0575078	1.90869	0.000260698	0.00513204	COL8/BBX17	B-box type zinc finger protein with CCT domain
AT1G70950	1.99912	3.06504e-05	0.00104122	1.3672	0.055748	0.283082	1.47238	0.0229282	0.159772	F15H11.15	TPX2 (targeting protein for Xklp2) protein family
AT4G39800	1.99569	5.96834e-11	8.05765e-09	1.69409	5.53649e-07	2.88919e-05	1.76565	6.91292e-08	3.99613e-06	MI-1-P SYNTHASE	myo-inositol-1-phosphate synthase 1
AT1G20190	1.99379	6.33531e-12	9.74799e-10	1.96054	2.21742e-11	2.57787e-09	1.72951	5.37674e-08	3.21468e-06	ATEXPA11	expansin 11
